# Supplementary material for: Exposing 24-hour cycles in bile acids of male humans
Source: Nat Commun. 2024 Nov 19;15:10014. doi: 10.1038/s41467-024-53673-9 (PMC11576969; doi:10.1038/s41467-024-53673-9)
Supplement: Supplementary file 4 — Supplementary Data 1 [file 41467_2024_53673_MOESM4_ESM.xlsx]

## Sheet: Supplementary Data 1
		Entrained study	Constant routine study
Age (years)	Mean + S.D.	23.7 + 5.4	23.5 + 4
	(min – max)	(19 – 35)	(19 – 35)
BMI	Mean + S.D.	24.9 + 2.6	23.9 + 2.8
		(21.3 – 30.1)	(19.2 – 28.5)
Weight (kg)	Mean + S.D.	79.6 + 7	77.8 + 12.4
	(min – max)	(69.1 – 90.5)	(60.7 – 94.9)
Sex	%male	100	100
Ethnicity		14 White	14 White
		1 Black	1 Chinese
