# Supplementary material for: Exposing 24-hour cycles in bile acids of male humans
Source: Nat Commun. 2024 Nov 19;15:10014. doi: 10.1038/s41467-024-53673-9 (PMC11576969; doi:10.1038/s41467-024-53673-9)
Supplement: Supplementary file 5 — Supplementary Data 2 [file 41467_2024_53673_MOESM5_ESM.xlsx]

## Sheet: Supplementary Data 2
Meal	Fat (%)	Carbohydrate (%)	Protein (%)
Breakfast	35	54	9
Lunch	47	38	13
Dinner	35	43	16
Snack	25	64	7
