# Supplementary material for: Exposing 24-hour cycles in bile acids of male humans
Source: Nat Commun. 2024 Nov 19;15:10014. doi: 10.1038/s41467-024-53673-9 (PMC11576969; doi:10.1038/s41467-024-53673-9)
Supplement: Supplementary file 6 — Supplementary Data 3 [file 41467_2024_53673_MOESM6_ESM.xlsx]

## Sheet: Supplementary Data 3
Bile acids		Acrophase time (dec. h)	Mean minimum concentration (nM)	Mean maximum concentration (nM)
Cholic acid	CA	6.16	45.1864	1352.02
Glycocholic acid	GCA	21.82	107.345	770.444
Taurocholic acid	TCA	22.53	7.00853	57.1277
Chenodeoxycholic acid	CDCA	7.04	58.4376	1312.52
Glycochenodeoxycholic acid	GCDCA	22.36	413.557	2382.66
Taurochenodeoxycholic acid	TCDCA	22.32	1614.52	9061.47
Deoxycholic acid	DCA	7.71	156.256	931.316
Glycodeoxycholic acid	GDCA	22.1	125.312	1015.05
Taurodeoxycholic acid	TDCA	22.58	13.0125	119.435
Lithocholic acid	LCA	17.29	3.376	33.2304
Glycolithocholic acid	GLCA	18.07	2.76987	30.3147
Taurolithocholic acid	TLCA	20.83	0.1264	6.36373
Ursodeoxycholic acid	UDCA	8.36	31.4085	154.822
Glycoursodeoxycholic acid	GUDCA	21.74	53.8128	273.562
Hyocholic acid	HCA	7.08	1.52667	24.8917
Glycohyocholic acid	GHCA	22.21	1.60373	16.6312
