# Supplementary material for: Exposing 24-hour cycles in bile acids of male humans
Source: Nat Commun. 2024 Nov 19;15:10014. doi: 10.1038/s41467-024-53673-9 (PMC11576969; doi:10.1038/s41467-024-53673-9)
Supplement: Supplementary file 7 — Supplementary Data 4 [file 41467_2024_53673_MOESM7_ESM.xlsx]

## Sheet: Suplementary Data 4
Bile acid	Class	Conjugation	Metabolite	Class	R2	Phase difference
Glycochenodeoxycholic acid	Primary	Glycine	PC ae C34:1	Phosphatidylcholines	0.851	9.2
Glycochenodeoxycholic acid	Primary	Glycine	SM (OH) C24:1	Sphingomyelins	0.836	8.8
Glycocholic acid	Primary	Glycine	Hydroxybutyrylcarnitine	Acylcarnitines	0.887	1.6
Taurochenodeoxycholic acid	Primary	Taurine	lysoPC a C18:2	Lysophosphatidylcholines	0.835	1.2
Taurochenodeoxycholic acid	Primary	Taurine	PC ae C34:1	Phosphatidylcholines	0.862	9
Taurochenodeoxycholic acid	Primary	Taurine	PC ae C36:1	Phosphatidylcholines	0.847	9.2
Taurocholic acid	Primary	Taurine	Hydroxybutyrylcarnitine	Acylcarnitines	0.855	1.4
Taurocholic acid	Primary	Taurine	lysoPC a C18:2	Lysophosphatidylcholines	0.859	1.2
Taurocholic acid	Primary	Taurine	PC ae C34:1	Phosphatidylcholines	0.885	9.4
Taurocholic acid	Primary	Taurine	PC ae C36:1	Phosphatidylcholines	0.882	9.4
Taurocholic acid	Primary	Taurine	PC ae C38:3	Phosphatidylcholines	0.852	9.2
Taurocholic acid	Primary	Taurine	SM (OH) C14:1	Sphingomyelins	0.843	9
Taurocholic acid	Primary	Taurine	SM (OH) C16:1	Sphingomyelins	0.863	9
Taurocholic acid	Primary	Taurine	SM (OH) C24:1	Sphingomyelins	0.844	9.2
Chenodeoxycholic acid	Primary	Unconjugated	Hydroxybutyrylcarnitine	Acylcarnitines	0.841	6.2
Cholic acid	Primary	Unconjugated	Hydroxybutyrylcarnitine	Acylcarnitines	0.872	6
Glycodeoxycholic acid	Secondary	Glycine	Hydroxybutyrylcarnitine	Acylcarnitines	0.847	1.6
Glycodeoxycholic acid	Secondary	Glycine	PC ae C34:1	Phosphatidylcholines	0.832	9.2
Glycohyocholic acid	Secondary	Glycine	Hydroxyoctadecenoylcarnitine	Acylcarnitines	0.845	7.2
Glycohyocholic acid	Secondary	Glycine	Hydroxybutyrylcarnitine	Acylcarnitines	0.923	1
Glycohyocholic acid	Secondary	Glycine	PC ae C30:2	Phosphatidylcholines	0.881	15
Glycohyocholic acid	Secondary	Glycine	SM (OH) C24:1	Sphingomyelins	0.842	14.8
Glycolithocholic acid	Secondary	Glycine	Hydroxybutyrylcarnitine	Acylcarnitines	0.839	4.6
Glycolithocholic acid	Secondary	Glycine	PC aa C28:1	Phosphatidylcholines	0.926	4.6
Glycolithocholic acid	Secondary	Glycine	PC ae C30:2	Phosphatidylcholines	0.921	4.4
Glycolithocholic acid	Secondary	Glycine	PC ae C38:3	Phosphatidylcholines	0.854	4.8
Glycolithocholic acid	Secondary	Glycine	SM (OH) C14:1	Sphingomyelins	0.874	4.4
Glycolithocholic acid	Secondary	Glycine	SM (OH) C16:1	Sphingomyelins	0.897	4.4
Glycolithocholic acid	Secondary	Glycine	SM (OH) C22:1	Sphingomyelins	0.866	4.2
Glycolithocholic acid	Secondary	Glycine	SM (OH) C24:1	Sphingomyelins	0.939	4.8
Glycolithocholic acid	Secondary	Glycine	SM C18:1	Sphingomyelins	0.834	3.8
Glycolithocholic acid	Secondary	Glycine	SM C26:0	Sphingomyelins	0.928	3.8
Glycolithocholic acid	Secondary	Glycine	SM C26:1	Sphingomyelins	0.951	3.8
Glycoursodeoxycholic acid	Secondary	Glycine	Tetradecenoylcarnitine	Acylcarnitines	0.841	5.4
Glycoursodeoxycholic acid	Secondary	Glycine	Hydroxybutyrylcarnitine	Acylcarnitines	0.843	1.8
Glycoursodeoxycholic acid	Secondary	Glycine	Nonaylcarnitine	Acylcarnitines	0.841	0.8
Glycoursodeoxycholic acid	Secondary	Glycine	lysoPC a C28:1	Lysophosphatidylcholines	0.864	8.4
Taurodeoxycholic acid	Secondary	Taurine	lysoPC a C18:2	Lysophosphatidylcholines	0.836	1.2
Taurodeoxycholic acid	Secondary	Taurine	PC ae C34:1	Phosphatidylcholines	0.869	9
Taurodeoxycholic acid	Secondary	Taurine	PC ae C36:1	Phosphatidylcholines	0.843	9.2
Taurodeoxycholic acid	Secondary	Taurine	SM (OH) C24:1	Sphingomyelins	0.847	8.8
Taurolithocholic acid	Secondary	Taurine	Tetradecenoylcarnitine	Acylcarnitines	0.863	4.8
Taurolithocholic acid	Secondary	Taurine	Tetradecadienoylcarnitine	Acylcarnitines	0.857	5
Taurolithocholic acid	Secondary	Taurine	Hexadecenoylcarnitine	Acylcarnitines	0.854	4.8
Taurolithocholic acid	Secondary	Taurine	Nonaylcarnitine	Acylcarnitines	0.845	0.4
Deoxycholic acid	Secondary	Unconjugated	Tryptophan	Amino acid	0.863	11.2
Hyocholic acid	Secondary	Unconjugated	Hydroxybutyrylcarnitine	Acylcarnitines	0.867	6.4
Hyocholic acid	Secondary	Unconjugated	lysoPC a C28:1	Lysophosphatidylcholines	0.846	7.2
Hyocholic acid	Secondary	Unconjugated	PC ae C30:2	Phosphatidylcholines	0.834	7.4
Hyocholic acid	Secondary	Unconjugated	SM (OH) C16:1	Sphingomyelins	0.846	7.6
Hyocholic acid	Secondary	Unconjugated	SM (OH) C24:1	Sphingomyelins	0.867	7.4
Lithocholic acid	Secondary	Unconjugated	Tetradecanoylcarnitine	Acylcarnitines	0.852	1.6
Lithocholic acid	Secondary	Unconjugated	PC aa C36:3	Phosphatidylcholines	0.841	0.8
Lithocholic acid	Secondary	Unconjugated	PC aa C36:5	Phosphatidylcholines	0.865	1
Lithocholic acid	Secondary	Unconjugated	PC aa C38:0	Phosphatidylcholines	0.842	0
Lithocholic acid	Secondary	Unconjugated	PC aa C38:3	Phosphatidylcholines	0.864	0.2
Lithocholic acid	Secondary	Unconjugated	PC aa C38:4	Phosphatidylcholines	0.857	0.4
Lithocholic acid	Secondary	Unconjugated	PC aa C38:5	Phosphatidylcholines	0.853	0.2
Lithocholic acid	Secondary	Unconjugated	PC aa C38:6	Phosphatidylcholines	0.862	0.2
Lithocholic acid	Secondary	Unconjugated	PC aa C40:4	Phosphatidylcholines	0.854	0
Lithocholic acid	Secondary	Unconjugated	PC aa C40:5	Phosphatidylcholines	0.842	0
Lithocholic acid	Secondary	Unconjugated	PC aa C40:6	Phosphatidylcholines	0.842	0
Lithocholic acid	Secondary	Unconjugated	PC aa C42:0	Phosphatidylcholines	0.832	0
Lithocholic acid	Secondary	Unconjugated	PC ae C36:5	Phosphatidylcholines	0.834	0
Lithocholic acid	Secondary	Unconjugated	PC ae C38:0	Phosphatidylcholines	0.868	0.6
Lithocholic acid	Secondary	Unconjugated	PC ae C38:6	Phosphatidylcholines	0.845	0
Lithocholic acid	Secondary	Unconjugated	PC ae C44:6	Phosphatidylcholines	0.846	0
Lithocholic acid	Secondary	Unconjugated	Sarcosine	Amino acid-related	0.866	6.6
Lithocholic acid	Secondary	Unconjugated	Symmetric dimethylarginine	Amino acid-related	0.87	1.8
Lithocholic acid	Secondary	Unconjugated	Taurine	Amino acid	0.914	1
Lithocholic acid	Secondary	Unconjugated	Total dimethylarginine	Amino acid-related	0.927	2.6
Ursodeoxycholic acid	Secondary	Unconjugated	Octadecanoylcarnitine	Acylcarnitines	0.876	7.2
