# Supplementary material for: Exposing 24-hour cycles in bile acids of male humans
Source: Nat Commun. 2024 Nov 19;15:10014. doi: 10.1038/s41467-024-53673-9 (PMC11576969; doi:10.1038/s41467-024-53673-9)
Supplement: Supplementary file 8 — Supplementary Data 5 [file 41467_2024_53673_MOESM8_ESM.xlsx]

## Sheet: Supplementary Data 5
Bile acids		Acrophase time (dec. h)	Mean minimum concentration (nM)	Mean maximum concentration (nM)
Cholic acid	CA	5.77	52.924	1407.76
Glycocholic acid	GCA	22.19	129.756	982.52
Taurocholic acid	TCA	21.96	10.4069	102.025
Chenodeoxycholic acid	CDCA	5.44	40.2061	1146.3
Glycochenodeoxycholic acid	GCDCA	22.4	453.213	2538.31
Taurochenodeoxycholic acid	TCDCA	22.18	2017.74	10939.9
Deoxycholic acid	DCA	6.16	148.199	892.065
Glycodeoxycholic acid	GDCA	22.41	138.647	993.178
Taurodeoxycholic acid	TDCA	22.29	14.4499	131.597
Glycolithocholic acid	GLCA	19.08	2.988	33.3019
Taurolithocholic acid	TLCA	21.53	0.416267	7.01707
Ursodeoxycholic acid	UDCA	6.67	25.9869	161.159
Glycoursodeoxycholic acid	GUDCA	22.41	62.308	304.06
Hyocholic acid	HCA	6.57	1.60027	25.5608
Glycohyocholic acid	GHCA	22.38	1.57973	18.9461
