# Supplementary material for: Exposing 24-hour cycles in bile acids of male humans
Source: Nat Commun. 2024 Nov 19;15:10014. doi: 10.1038/s41467-024-53673-9 (PMC11576969; doi:10.1038/s41467-024-53673-9)
Supplement: Supplementary file 9 — Supplementary Data 6 [file 41467_2024_53673_MOESM9_ESM.xlsx]

## Sheet: Supplementary Data 6
Metabolite	Metabolite class	Average shift
Hydroxyhexadecenoylcarnitine	Acylcarnitines	6.3375
Octadecanoylcarnitine	Acylcarnitines	5.725
Hydroxypropionylcarnitine	Acylcarnitines	8.075
Valerylcarnitine	Acylcarnitines	6.8875
Methylglutarylcarnitine	Acylcarnitines	6.3375
Methylmalonylcarnitine	Acylcarnitines	5.8125
Asymmetric dimethylarginine	Amino acid related	8.8
Creatinine	Amino acid related	8.675
Taurine	Amino acid related	7.7125
Tryptophan	Amino acids	9.45
Serotonin	Biogenic amines	9.0125
lysoPC a C16:1	Lysophosphatidylcholines	6.025
lysoPC a C24:0	Lysophosphatidylcholines	6.7625
lysoPC a C26:0	Lysophosphatidylcholines	9.7625
lysoPC a C26:1	Lysophosphatidylcholines	9.15
lysoPC a C28:0	Lysophosphatidylcholines	10.1875
lysoPC a C28:1	Lysophosphatidylcholines	8.875
PC aa C24:0	Phosphatidylcholines	7.175
PC aa C26:0	Phosphatidylcholines	8.2
PC aa C28:1	Phosphatidylcholines	7.55
PC aa C32:1	Phosphatidylcholines	6.9625
PC aa C32:3	Phosphatidylcholines	10.225
PC aa C34:1	Phosphatidylcholines	7.2875
PC aa C34:2	Phosphatidylcholines	7.6375
PC aa C34:3	Phosphatidylcholines	9.225
PC aa C34:4	Phosphatidylcholines	5.5125
PC aa C36:1	Phosphatidylcholines	7.55
PC aa C36:2	Phosphatidylcholines	7.2875
PC aa C36:6	Phosphatidylcholines	7.175
PC ae C30:0	Phosphatidylcholines	6.05
PC ae C30:1	Phosphatidylcholines	7.45
PC ae C30:2	Phosphatidylcholines	8.55
PC ae C34:1	Phosphatidylcholines	5.55
PC ae C36:0	Phosphatidylcholines	7.7375
PC ae C36:1	Phosphatidylcholines	6.25
PC ae C36:2	Phosphatidylcholines	9.0875
PC ae C38:2	Phosphatidylcholines	9.425
PC ae C38:3	Phosphatidylcholines	6.2
PC ae C40:1	Phosphatidylcholines	5.9125
PC ae C40:2	Phosphatidylcholines	5.6125
PC ae C44:3	Phosphatidylcholines	5.975
SM (OH) C14:1	Sphingomyelins	6.1375
Bile acid	Bile acid class	Average shift
Cholic acid	Unconjugated primary bile acid	4.32353
Chenodeoxycholic acid	Unconjugated primary bile acid	4.01412
Deoxycholic acid	Unconjugated secondary bile acid	5.22235
Ursodeoxycholic acid	Unconjugated secondary bile acid	4.83529
