# Supplementary material for: Exposing 24-hour cycles in bile acids of male humans
Source: Nat Commun. 2024 Nov 19;15:10014. doi: 10.1038/s41467-024-53673-9 (PMC11576969; doi:10.1038/s41467-024-53673-9)
Supplement: Supplementary file 11 — Source Data [file 41467_2024_53673_MOESM11_ESM.xlsx]

## Sheet: Entrained_BA_raw
PARTICIPANT	Timepoint	CA	GCA	TCA	CDCA	GCDCA	TCDCA	DCA	GDCA	TDCA	LCA	GLCA	TLCA	UDCA	GUDCA	HCA	GHCA
A	-8	123.112	150.02	3.728	163.156	1073.74	1079.53	160.048	108.776	3.912	14.42	12.832	0	53.66	126.344	1.956	5.444
A	-6	26.608	175.64	3.74	90.084	545.464	960.604	131.092	70.264	3.968	8.924	23.276	0	31.312	74.88	0	6.536
A	-4	65.992	701.1	17.204	89.976	2519.62	4487.43	182.012	377.492	20.416	32.676	33.456	6.492	26.472	253.796	0	14.148
A	-2	72.852	482.944	11.984	144.604	1870.6	2863.28	193.28	289.78	14.712	28.684	17.296	4.196	30.652	208.508	0	16.864
A	0	80.52	713.28	19.164	119.764	2567.54	4803.69	101.052	382.7	23.736	10.664	20.924	5.52	22.136	228.272	0	16.092
A	2	78.592	415.248	10.16	133.4	1729.51	2497.75	77.132	248.684	15.024	7.716	26.756	4.372	23.432	162.644	0	11.06
A	4	1262.42	284.036	9.212	1208.68	1205.26	2838.32	289.072	161.796	13.204	8.372	23.476	4.9	76.916	104.208	11.244	5.868
A	6	2447.78	176.556	6.036	2228.99	708.456	1296.37	497.94	96.848	4.552	5.484	17.552	1.856	157.048	66.332	28.34	0
A	8	1540.36	99.292	2.488	1480.26	479.34	755.232	355.248	64.232	2.752	5.54	12.888	0	123.632	47.004	20.092	0
A	10	1014.8	126.728	4.324	468.884	440.592	695.964	179.58	63.108	2.956	6.296	6.828	0	82.704	41.912	13.708	0
A	12	305.836	150.832	2.428	260.58	451.22	806.976	152.744	70.596	3.868	11.644	22.12	0	67.052	53.804	3.64	0
A	14	108.764	152.78	2.916	138.496	653.696	1134.07	154.612	103.504	5.196	13.06	22.968	2.784	47.66	71.796	1.94	0
A	18	45.032	324.228	9.356	88.736	810.16	1796.54	140.74	141.144	10.268	12.904	43.932	4.372	26.072	91.548	0	7.56
A	20	165.152	452.284	14.56	109.904	1675.12	3726.6	102.28	261.172	17.444	11.304	40.952	6.232	23.544	164.876	0	9.428
A	22	61.736	591.736	16.44	94.192	2172.26	4045.9	100.72	360.388	21.544	9.536	24.004	7.252	26.548	224.712	0	13.592
A	24	53.024	190.976	5.336	98.776	801.448	1491.09	79.908	115.92	7.484	10.756	20.428	3.8	22.044	87.98	0	6.78
A	26	81.68	307.828	9.604	96.62	1373.68	2726.89	59.044	188.676	13.192	10.32	27.868	5.304	14.564	128.116	0	7.948
A	28	432.416	191.648	6.564	321.996	753.692	1730.22	100.424	113.948	9.628	7.004	16.96	5.3	27.828	79.848	2.152	6.728
A	30	1573.29	195.924	7.532	960.736	640.62	1334.87	297.488	92.528	7.032	16.484	13.984	2.532	80.132	82.636	21.136	4.196
A	32	979.78	216.88	6.956	630.396	825.62	1971.24	213.252	113.652	9.244	7.4	11.564	2.156	83.644	78.416	11.856	0
A	34	1137.12	137.708	4.192	585.432	292.056	1019.46	241.76	46.516	4.932	18.42	2.896	0	83.168	42.868	13.788	0
A	36	83.092	102.872	3.224	92.876	360.22	956.448	123.504	58.456	4.412	13.196	24.124	2.828	50.184	38.48	1.684	0
A	38	30.872	133.292	4.544	0	574.824	1366.65	113.556	86.12	6.152	13.428	24.968	3.288	30.48	60.992	0	0
A	40	366.572	416.132	17.532	264.184	1391.38	4759.59	137.724	197.864	22.392	8.332	17.744	4.94	35.864	139.084	3.464	4.896
B	-8	41.036	41.256	0	0	230.164	394.728	181.444	130.76	8.2	4.66	3.356	0	24.968	45.164	0	3.932
B	-6	59.948	135.744	7.328	0	666.408	2330.86	275.924	389.704	38.628	18.408	32.32	4.324	29.26	81.52	0	6.224
B	-4	16.308	146.084	5.82	0	884.224	2406.93	147.888	483.524	41.696	11.648	27.248	3.072	24.212	101.908	0	8.068
B	-2	26.436	113.852	4.384	0	663.956	1438.17	132.68	375.64	23.76	5.764	21.348	3.104	23.336	88.692	0	9.984
B	0	51.768	148.14	4.916	0	776.3	2023.62	144.908	435.968	29.524	5.712	13.864	3.996	27.212	87.868	0	10.348
B	2	771.232	132.496	4.84	652.712	703.548	1922.57	736.856	420.94	35.776	6.028	9.904	2.32	69.564	96.712	11.308	8.688
B	4	1406.05	102.7	4.244	1399.24	544.916	1465.63	1481.9	340.996	26.36	3.78	10.28	0	142.096	65.532	33.86	3.616
B	6	2771.92	129.444	5.2	2665.79	612.788	1797.06	2782.68	425.596	29.128	4.864	9.32	2.012	253.552	62.072	51.196	0
B	8	1124.24	54.252	0	1496.29	227.78	496.62	1418.41	155.72	8.784	6.336	4.248	0	146.876	26.972	32.32	0
B	10	696.088	57.124	0	551.82	267.288	418.728	677.132	127.224	6.448	3.088	7.188	0	83.732	38.436	25.92	0
B	12	459.504	224.04	5.576	284.696	949.96	2484.46	551.58	548.344	39.552	6.536	13.928	1.932	81.48	91.388	20.336	3.868
B	14	65.128	138.992	3.488	98.056	650.28	1520.15	244.612	403.876	26.868	10.604	8.924	0	43.868	85.496	3.932	7.596
B	16	40.428	30.092	0	0	170.488	337.436	143.308	89.628	4.944	3.5	0	0	21.704	30.512	0	0
B	18	76.548	206.448	7.524	118.604	670.432	2168.37	351.312	430.664	40.796	16.716	15.016	3.188	35	95.648	3.332	11.272
B	20	16.204	160.076	5.356	0	976.948	2846.04	145.564	512.784	44.764	5.588	19.828	2.98	18.728	106.996	0	7.94
B	22	36.584	231.656	8.496	0	1077	2845.86	192.952	599.096	49.832	6.276	17.076	3.356	29.08	133.708	1.832	10.488
B	24	51.268	242.324	8.508	0	1187.35	2979.97	217.636	696.752	48.788	6.72	15.44	3.456	31.208	156.404	0	18.5
B	26	53.332	161.396	4.712	95.1	801.404	1716.76	215.348	479.224	34.904	5.14	10.324	2.296	29.052	113.036	0	14.444
B	28	48.616	202.072	5.856	120.956	968.588	2355.17	261.048	574.636	47.084	6.276	14.76	3.384	32.396	117.076	0	12.876
B	30	444.056	171.384	6.752	412.42	815.108	2122.64	561.64	489.58	40.296	5.508	12.144	3.308	58.38	108.628	8.2	12.948
B	32	1435.1	72.368	5.168	1098.35	307.808	892.488	1282.01	194.984	17.2	9.848	5.3	0	114.248	48.024	32.12	4.196
B	34	1790.93	82.732	3.292	970.692	305.984	1055.8	1153.04	203.988	21.496	7.828	2.044	0	122.968	50	28.084	4.588
B	36	231.52	113.94	4.696	192.476	523.856	1970.72	385.328	319.984	34.284	6.984	11.368	0	58.224	59.34	12.444	0
B	38	48.644	93.012	2.836	0	429.908	1060.44	185.796	257.092	23.064	5.052	8.7	0	39.8	71.808	2.456	8.68
B	40	19.908	27.596	0	0	131.944	344.264	121.38	69.04	6.184	4.432	1.804	0	20.964	25.036	0	0
C	-10	332.208	140.84	2.016	268.392	488.72	742.46	371.812	225.376	8.332	4.912	4.116	0	65.54	59.204	9.04	0
C	-8	192.468	252.056	4.892	168.14	795.464	1640.52	362.628	351.776	20.08	5.46	24.58	2.448	54.848	78.748	7.584	3.88
C	-6	94.44	253.524	5.424	90.936	1043.09	1826.6	166.976	432.724	23.088	4.14	19.312	2.364	31	104.088	2.408	0
C	-4	212.744	681.94	17.62	165.396	2263.78	3827.73	280.648	1082.62	51.048	5.944	13.864	4.164	38.932	237.364	4.912	9.42
C	-2	146.68	1084.25	29.968	115.296	2379.15	5966.02	258.84	1270.89	76.992	6.756	23.096	6.504	36.82	220.096	3.248	12.132
C	0	79.608	605.812	20.092	87.06	1637.68	4012.85	153.784	734.584	49.572	4.096	12.344	2.696	24.288	152.752	2.684	8.132
C	2	80.148	220.896	6.128	87.5	921.092	2001.76	97.056	363.744	22.828	2.276	8.044	2.232	21.844	76.744	0	5.04
C	4	617.792	225.8	7.456	395.908	1068.54	2262.5	464.584	417.196	26.908	3.528	7.64	0	47.652	86.884	14.744	4.092
C	6	328.78	214.104	6.572	219.48	966.72	1748.09	300.904	376.252	24.636	3.448	9.028	0	42.412	81.32	8.656	0
C	8	366.468	741.2	30.884	238.184	1563.64	4843.09	289.384	854.548	68.212	3.272	5.316	2.232	41.556	130.716	5.444	6.428
C	10	98.204	254.264	7.956	0	574.104	1380.34	142.628	288.556	22.88	5.284	8.428	2.024	33.808	62.004	4.12	7.316
C	12	54.436	256.788	8.404	0	462.864	1206.76	110.72	245.244	18.768	5.212	5.124	0	25.16	69.488	0	7.94
C	14	92.324	217.824	8	0	347.032	1074.52	131.676	165.88	15.864	2.38	0	0	20.916	45.924	1.804	6.128
C	16	62.248	579.04	24.34	0	1365.13	4052.72	118.256	638.668	63.268	3.14	15.916	5.624	18.24	118.532	0	8.452
C	18	17.312	159.164	5.768	0	616.464	1647.28	69.46	209.904	21.992	12.608	8.684	2.896	11.668	57.184	0	5.828
C	20	48.608	178.848	7.904	0	907.76	2209.98	51.692	284.908	23.836	2.024	15.516	2.424	14.056	78.52	0	6.268
C	24	1482.48	286.176	16.428	699.464	1137.28	4285.16	582.792	336.068	42.196	4.724	4.788	0	71.808	68.092	30.708	0
E	-8	24.892	148.224	8.34	182.26	1059.64	4324.13	243.344	243.012	32.088	7.416	5.484	1.896	169.7	455.056	3.384	5.46
E	-6	10.412	190.08	10.916	208.692	1367.38	5324.91	322.952	334.628	37.472	12.812	29.636	5.32	158.54	441.572	2.08	10.388
E	-4	14.056	353.316	24.408	137.6	3081.05	12912.9	353.096	715.148	87.036	15.952	40.828	7.792	188.588	882.772	2.68	17.972
E	-2	11.964	352.404	22.12	132.732	2741.1	11823.4	361.012	628.836	82.984	18.636	21.448	5.956	156.488	822.34	4.332	14.552
E	0	11.236	218.328	13.152	145.772	2176.3	8054.1	268.54	487.896	54.32	10	30.892	5.748	119.428	586.608	0	10.772
E	2	24.644	364.628	19.268	151.608	2481.53	9281.5	237.512	718.192	80.62	7.068	22.408	4.888	116.836	808.22	0	20.744
E	4	25.204	188.836	11.132	114.908	1586.28	6200.45	177.88	381.936	47.204	7.176	20.588	5.06	82.348	464.96	0	12.344
E	6	155.484	261.072	17.808	316.896	1919.14	8386.43	280.024	488.86	71.368	29.812	17.368	5.348	99.44	625.608	3.684	14.78
E	8	374.088	82.396	4.976	628.452	915.028	2758.41	353.964	209.36	23.144	4.092	11.868	1.956	204.776	306.124	10.936	5.908
E	10	388.784	130.508	7.12	486.184	891.252	3402.1	325.316	223.44	30.88	5.396	11.536	2.584	193.844	366.068	16.356	9.984
E	12	25.492	125.048	8.956	293.78	1071.15	4840.21	462.044	272.344	34.624	80.408	37.412	5.504	250.632	267.588	2.276	5.452
E	14	23.876	137.312	8.756	164.64	915.072	3938.45	377.672	253.312	34.04	22.944	28.8	5.188	216.672	350.492	3.212	8.264
E	16	42.164	47.156	2.3	110.324	487.228	1356.22	237.208	131.636	10.556	13.86	10.508	2.596	130.648	239.428	1.876	8.172
E	18	8.496	422.304	32.82	110.292	2291.08	13834.6	360.832	734.452	120.848	37.016	53.284	13.312	138.416	692.36	0	12.984
E	20	5.816	309.164	26.412	0	2325.49	13168.7	109.148	616.032	93.116	11.112	66.588	10.992	46.316	617.832	0	12.288
E	22	22.976	656.06	47.74	0	3741.09	19784.1	178.464	1094.42	170.216	15	26.16	13.744	76.116	1226.12	0	37.728
E	24	10.944	526.292	39.408	107.312	2862.21	13833.7	230.94	937.6	135.424	25.008	31.16	12.396	85.188	955.064	0	27.704
E	26	20.812	245.804	16.544	149.696	1616.15	7702.27	206.132	427.092	67.14	26.024	25.324	5.368	86.084	553.408	0	14.168
E	28	19.912	405.724	30.888	196.3	2714.01	13965.1	408.916	740.232	123.004	163.324	26.528	9.788	112.056	824.544	0	20.724
E	30	112.068	257.068	17.692	218.776	1788.36	8705.66	323.964	489.228	77.072	18.336	23.528	8.088	154.28	541.74	0	14.828
E	32	446.82	160.732	11.724	784.744	1517.79	6996.11	474.916	360.844	58.848	8.784	27.036	5.748	243.58	442.364	10.58	7.64
E	34	588.584	141.644	10.152	673.588	618.612	3415.6	509.68	189.64	35.552	8.368	3.892	2.088	296.984	300.612	26.024	7.748
E	36	36.1	103.116	7.848	224.6	788.448	4534.08	352.188	226.54	38.468	13.024	26.972	3.416	247.156	211.012	4.988	0
E	38	22.436	107.728	9.444	113.132	848.796	4672.74	331.504	238.876	39.688	18.2	22.196	5.848	194	261.972	4.136	0
E	40	71.436	81.332	5.792	131.664	735.18	2576.08	195.564	179.732	21.488	8.52	12.524	2.58	113.1	327.688	0	9.244
G	-8	30.196	81.668	0	96.092	360.448	335.936	215.116	241.776	5.54	3.308	2.192	0	25.916	90.964	0	0
G	-6	27.824	115.124	0	149.408	463.384	644.596	453.076	281.38	9.84	10.36	23.248	0	56.764	92.108	0	0
G	-4	18.628	186.416	3.556	0	879.244	1051.99	180.772	497.42	16.412	3.744	19.264	0	14.244	172.812	0	3.952
G	-2	31.34	253.388	5.624	0	996.904	1189.77	155.632	599.408	20.328	2.812	8.836	0	12.056	183.948	0	3.956
G	0	83.48	881.836	22.624	172	2444.12	4464.42	384.752	1636.3	69.508	6.988	27.596	3.116	35.62	349.988	0	7.4
G	2	428.7	387.724	10.968	495.66	1243.65	1846.07	549.752	717.396	30.524	10.336	16.192	1.9	72.572	253.492	3.092	6.916
G	4	832.02	229.676	6.376	700.464	903.272	1626.1	796.304	516.264	28.016	4.6	15.08	0	98.636	163.8	6.812	0
G	6	463.128	30.008	0	515.844	251.544	599.436	351.516	91.36	6.948	0	4.248	0	25.472	13.18	8.924	0
G	8	859.352	144.772	5.444	1174.22	756.392	1137.98	1157.47	445.04	18.9	10.7	13.912	0	187.356	129.764	6.396	0
G	10	3046.8	416.516	13.516	1404.17	985.34	2508.92	1631.13	770.748	50.404	3.22	5.452	0	249.344	182.164	19.672	0
G	12	605.976	140.6	4.524	449.204	350.072	872.776	978.328	252.904	16.192	12.572	16.388	0	150.704	70.872	8.236	0
G	14	179.344	320.888	7.932	156.692	875.648	1722	524.988	669.552	34.608	7.144	12.844	0	66.536	204.476	1.804	0
G	16	49.616	91.372	2.404	89.736	407.392	484.844	346.784	246.7	10.34	4.924	10.22	0	36.912	86.404	2.088	0
G	18	28.884	210.304	6.512	124.652	577.66	1356.41	638.796	367.692	26.252	14.172	31.964	1.912	68.536	96.824	0	0
G	20	19.84	194.852	6.336	0	805.58	1502.99	254.096	482.144	25.612	6.308	45.724	2.4	18.068	135.416	0	0
G	22	215.988	881.516	33.592	369.756	2137.67	5291.57	440.908	1466.17	86.356	7.612	44.196	4.72	41.288	317.484	0	6.76
G	24	2461.95	943.032	42	1218.26	2460.56	6710.19	1554.42	1728.08	120.468	11.172	36.784	5.244	169.188	278.36	11.856	0
G	26	812.036	330.708	12.544	862.668	838.288	1881.54	927.352	547.348	31.176	8.016	21.296	0	103.824	137.404	6.108	0
H	-16	11.6	142.392	4.9	125.452	845.596	1907.25	815.848	654	40.436	15.68	19.352	0	85.056	199.272	3.532	6.532
H	-14	7.028	60.952	2.656	0	320.056	888.3	244.976	255.94	19.456	6.612	11.652	0	19.74	83.292	0	0
H	-12	20.508	79.256	4.436	0	206.32	938.584	230.836	177.724	21.284	9.74	4.856	0	15.832	61.368	0	0
H	-10	10.916	72.372	3.756	108.924	265.4	878.668	383.9	217.112	17.872	5.548	4.592	0	28.816	72.852	0	0
H	-8	14.604	156.048	5.796	0	734	1898	417.516	581.46	43.448	11.188	45.04	3.436	21.776	153.132	0	4.748
H	-6	33.308	673.068	31.844	125.248	2483.16	9754.68	660.336	2077.7	219.452	15.652	38.4	6.984	31.988	397.112	0	12.1
H	-4	13.568	364.728	14.288	0	1243.13	4342.88	410.484	1015.18	102.98	18.736	34.844	4.784	28.02	233.568	0	9.176
H	-2	78.808	320.484	17.86	91.052	1512.88	4725.2	406.096	1012.14	101.636	8.252	15.9	3.152	24.136	252.928	0	6.728
H	0	16.428	81.792	4.668	0	462.132	1233.06	232.932	282.808	26.872	3.104	7.228	0	15.708	88.672	0	0
H	2	12.704	123.236	5.348	0	557.712	1645.51	264.444	387.088	36.116	3.552	8.408	0	22.292	117.456	0	4.58
H	4	29.988	217.036	9.496	320.072	652.236	2400.51	1008.08	532.664	58.356	9.152	10.328	1.868	88.9	125.984	0	6.616
H	6	22.084	156.896	7.224	210.128	658.824	1989.33	758.62	569.472	47.644	9.516	10.848	0	57.8	120.256	2.456	3.952
H	8	8.076	209.244	9.068	0	789.068	2508.19	519.96	689.792	62.304	10.856	11.724	2.196	35.12	166.06	0	5.984
H	10	7.244	140.468	6.728	0	594.252	2032.93	337.34	514.808	50.12	8.116	14.928	2.644	19.784	112.736	0	0
H	12	18.248	44.688	0	89.368	174.768	555.056	393.136	163.856	14.8	9.02	5.38	0	24.6	46.092	0	0
H	14	8.436	141.08	9.224	86.216	603.712	1828.21	425.432	505.228	45.112	8.184	6.688	0	29.456	137.384	0	4.492
H	16	12.752	408.724	22.608	0	1313.65	5114.11	515.928	1207.86	133.896	19.976	67.16	7.492	19.636	203.596	0	6.584
H	18	18.304	279.092	11.768	210.164	1042.82	2901.02	912.22	988.256	80.348	16.336	29.924	4.236	48.676	176.868	0	7.476
H	20	17.236	647.196	34.28	0	1815.2	8380.98	453.896	1829.26	232.256	12.628	29.984	8.476	20.472	296.016	0	8.256
H	22	24.508	245.504	11.832	128.384	986.924	2722.62	621.508	890.788	82.38	10.364	22.668	4.168	35.432	193.84	0	7.384
H	24	30.064	255.628	14.484	0	881.696	2734.63	427.968	818.152	85.604	7.564	6.496	2.576	24.7	201.04	0	9.184
H	26	8.576	280.328	14.868	0	1116.7	4479.12	366.956	929.896	109.728	5.7	12.14	2.272	19.624	175.804	0	4.3
H	28	30.596	146.008	6.096	191.08	474.716	1473.76	860.536	493.576	46.172	11.348	9.864	2.236	56.344	92.7	0	4.948
H	30	4.704	58.896	3.08	0	239.624	715.472	170.736	245.48	21.336	2.516	3.992	0	8.996	48.34	0	0
H	32	18.32	353.64	20.14	84.56	1280.65	4671.94	591.416	1276.4	138.872	8.728	24.04	4.724	30.072	204.084	0	7.252
I	-10	84.816	426.16	42.032	93.612	1158.98	7871.13	241.724	585.844	122.54	13.692	11.52	3.324	22.488	89.38	0	17.268
I	-8	18.872	431.18	41.652	108.444	828.532	7006.56	263.488	420.436	109.148	14.212	13.472	2.448	27.988	63.936	0	16.92
I	-6	14.924	649.14	60.6	0	1578.76	11867.1	206.832	760.196	189.168	12.648	18.672	5.344	20.2	100.936	0	15.364
I	-4	87.624	750.148	67.748	0	1752.31	12368.2	168.456	788.708	180.948	14.844	9.276	3.568	18.664	112.504	0	28.036
I	-2	44.312	817.244	84.148	0	1654.58	14372.8	141.092	835.452	217.32	10.392	8.46	4.608	12.852	103.16	0	27.788
I	0	55.388	830.224	67.528	0	1749.52	11616.9	165.092	820.268	183.424	11.06	11.888	3.52	17.852	120.14	0	34.572
I	2	24.296	356.604	34.608	0	1015.88	6681.12	101.948	406.812	101	8.812	7.216	2.884	10.628	62.272	0	13.12
I	4	32.192	590.616	53.128	0	1405.72	10470.7	110.304	594.512	150.552	6.636	8.224	3.44	13.196	83.26	0	24.804
I	6	65.916	441.756	42.8	0	1078.92	7608.4	105.164	437.9	106.64	4.88	6.88	2.636	13.276	59.628	0	15.66
I	8	40.276	617.576	60.744	0	980.344	8847.53	88.096	458.36	124.28	3.748	1.948	1.96	11.844	61.176	0	17.76
I	10	30.148	387.824	38.744	0	790.62	6435.78	226.02	286.788	77.348	16.764	12.16	3.14	28.448	42.052	0	11.016
I	12	15.196	401.336	37.04	0	704.952	6020.19	142.62	301.208	82.968	11.96	10.08	2.556	15.88	36.868	0	11.504
I	14	23.004	313.996	25.284	0	560.716	3615.12	137.424	219.12	49.028	31.764	6.596	0	14.416	32.72	0	8.94
I	16	14.876	920.692	99.844	0	1358.75	13674.2	202.7	500.696	175.312	15.088	14.824	4.624	22.988	54.308	0	16.944
I	18	13.9	401.192	40.556	0	954.164	8037.62	58.852	318.94	97.268	6.244	9.68	3.212	8.832	45.508	0	12.024
I	20	24.44	935.876	101.224	0	2014.1	19253	58.664	686.54	214.788	7.272	4.584	4.048	8.58	78.484	0	16.408
I	22	16.876	839.1	84.808	0	1181.74	10086.5	123.124	488.144	122.444	11.696	9.288	2.644	18.692	63.024	0	34.704
I	24	24.748	532.216	52.324	0	1220.15	10047	68.696	372.568	117.604	5.192	5.656	2.448	11.828	54.476	0	21.148
I	26	18.804	494.34	46.28	0	1262.18	9604.08	58.056	364.508	108.18	4.592	4.168	2.312	10.132	53.016	0	14.524
I	28	42.02	442.176	40.836	0	963.948	7148.54	52.32	297.66	87.384	4.404	2.46	0	8.684	47.684	0	19.62
I	30	60.392	279.484	27.932	0	530.504	3963.2	74.852	177.556	50.4	4.708	0	0	10.876	29.128	0	13.18
I	32	167.108	225.716	24.06	118.18	424.304	3905.85	88.268	125.5	42.264	3.304	0	0	13.484	21.088	3.204	7.192
I	34	27.376	195.964	19.9	0	405.092	3355.8	79.1	109.684	34.956	5.012	4.42	0	17.06	20.072	0	7.248
I	36	12.916	221.684	23.632	0	522.148	4040.05	50.632	137.548	42.72	4.836	4.096	1.996	14.22	21.74	0	5.012
I	38	32.228	318.832	27.756	0	569.976	3919.8	129.22	217.196	55.056	7.64	6.752	1.896	16.2	34.28	0	9.48
K	-10	448.076	865.784	121.792	396.676	1751.84	15501.3	16.316	24.472	5.772	12.568	4.36	0	16.892	39.328	7.152	18.908
K	-8	112.368	787.784	117.048	364.136	1251.95	10349.7	47.512	17.8	3.836	33.336	15.02	1.912	25.812	26.792	5.1	13.172
K	-6	57.936	2743.58	406.2	129.048	4033.74		36.86	71.56	16.864	13.768	15.44	6.536	20.844	80.172	3.516	31.696
K	-4	105.008	1856.9	260.704	142.524	2773.01		72.704	51.892	10.224	18.48	9.748	2.956	25.084	53.468	3.104	25.108
K	-2	70.136	1924.59	251.068	108.844	3288.84		13.636	59.552	12.596	17.292	13.232	4.448	13.868	71.848	1.928	28.124
K	0	61.076	2504.16	331.064	0	3464.2		6.652	71.872	14.108	11.856	10.204	4.204	10.028	64.928	0	32.972
K	2	42.54	1080.78	146.584	0	2663.79		5.564	42.644	8.084	9.024	9.504	2.8	7.568	41.828	0	14.488
K	4	77.74	2578.11	327.404	0	4442.4		0	74.796	15.788	6.544	7.956	4.744	7.116	73.184	0	38.564
K	6	89.552	2442.21	329.984	112.336	2594.98		4.268	47.36	12.596	5.376	5.836	2.912	7.504	53.572	0	31.44
K	8	27.968	721.988	89.744	167.288	1650.32	10194.7	8.764	23.784	4.412	6.188	6.164	0	15.164	32.22	0	16.296
K	10	23.524	1558.19	212.38	99.204	2570.86		14.024	42.308	10.56	15.552	7.188	3.32	18.7	49.484	0	32.448
K	12	17.816	1564.9	235.856	0	2085.16		17.468	32.836	8.4	24.2	10.684	3.488	14.092	40.508	0	24.164
K	14	122.284	451.528	61	131.884	1231.46	9165.54	9.844	15.444	3.192	9.96	8	2.64	7.772	23.992	0	9.664
K	16	164.908	1031.35	146.4	349.112	1586.46	15489	31.024	24.088	6.06	17.8	9.56	3.864	20.224	34.864	5.604	23.496
K	18	61.272	2531.93	375.856	112.152	3122.86		44.104	60.396	13.992	12.224	8.696	6.028	19.432	59.464	3.128	35.452
K	20	51.98	3181.82	519.784	0	3331.63		17.428	74.616	18.52	11.244	4.856	5.076	10.936	56.544	0	27.512
K	22	27.076	3049.5	559.408	0	4324.52		8.732	80.584	20.28	14.448	16.3	6.792	10.64	70.972	0	28.276
K	24	78.432	5597.55	913.504	0	5615.1		5.732	117.164	32.656	7.76	6.984	7.408	7.988	101.944	0	54.256
K	26	83.544	2671.75	454.34	128.588	3981.24		27.176	67.124	21.32	17.944	10.372	4.588	13.616	58.812	0	16.9
K	28	161.516	1928.5	318.564	183.052	3121.05		8.596	51.328	14.18	8.88	10.052	4.088	9.372	52.808	6.936	21.036
K	30	53.116	2200.46	335.984	0	3370.13		8.396	59.884	15.592	9.64	7.796	4.612	8.016	57.188	0	31.336
K	32	27.54	752.468	103.56	0	1741.08	13021.1	12.128	22.008	5.488	12.24	6.912	2.356	9.844	31.376	0	14.796
K	34	30.3	1429.8	200.072	0	2050.69	18181.2	5.348	33.74	8.124	7.136	2.416	3.292	9.632	38.22	0	31.388
K	36	44.508	4808.41	989.72	0	4944.66		9.956	73.516	34.684	8.436	8.196	6.024	9.652	62.204	0	19.736
K	38	92.884	2466.1	409.136	92.268	2648.76		34.632	42.176	14.32	15.228	3.452	3.164	8.596	48.084	0	25.008
L	-8	119.356	68.416	2.656	132.18	184.96	623.504	129.048	70.38	5.464	6.444	0	0	24.952	32.748	5.896	13.7
L	-6	31.492	78	4.424	0	357.436	1263.96	103.424	91.944	9.332	5.548	22.044	0	19.3	37.108	5.736	4.052
L	-4	24.84	336.544	15.116	0	1729.08	5792.06	92.164	483.248	48.056	5.192	14.388	2.38	13.064	143.952	3.104	17.628
L	-2	220.732	244.988	12.948	198.388	1100.06	3591.35	155.292	299.812	26.504	4.816	4.876	0	20.992	123.58	8.744	17.6
L	0	759.24	273.076	12.496	574.792	1049.86	3594.99	355.884	305.6	25.956	5.236	5.74	0	51.22	112.88	34.412	22.968
L	2	2819.43	488.068	24.772	3363.37	1907.84	7104.9	1325.48	686.8	66.368	5.568	9.184	1.82	209.068	176.484	64.264	24.132
L	4	2810.93	565.72	31.8	2465.31	2167.02	9187.22	1165.61	692.976	76.764	12.8	9.428	0	175.612	136.968	87.048	12.452
L	6	2885.31	240.676	13.112	2358.56	955.032	3628.41	1119.79	315.084	28.892	4.52	7.224	0	181.192	79.424	75.152	7.552
L	8	784.288	98.856	4.732	1053.72	538.412	1539.31	471.536	139.032	10.552	26.312	3.72	0	107.372	51.236	36.64	0
L	10	1474.43	93.36	3.36	1616.39	333.756	1146.89	727.38	106.392	8.372	2.828	0	0	146.816	34.12	55.06	4.908
L	12	862.184	93.376	3.296	742.096	373.996	998.692	499.512	102.02	8.36	7.032	7.148	0	105.304	43.336	42.964	5.76
L	14	143.096	350.276	16.332	162.956	1228.58	3873.86	269.436	372.724	28.188	13.308	6.788	0	54.008	122.116	17.348	12.988
L	16	180.556	99.116	5.032	197.16	298.48	1081.64	188.888	79.352	7.192	7.144	0	0	37.832	40.404	17.352	8.44
L	18	37.62	86.44	3.236	0	384.012	1108.74	111.912	102.128	7.532	5.692	14.368	0	18.876	42.748	4.64	7.864
L	20	30.304	269.528	10.68	0	1155.02	3907.37	98.492	305.824	26.76	5.856	10.564	0	10.784	114.344	3.428	16.052
L	22	158.12	637.784	29.344	152.248	2369.14	7794.5	155.136	778.724	63.54	6.168	7.56	2.612	17.632	225.304	5.756	28.88
L	24	529.284	742.56	31.848	436.204	2455.04	9224.02	314.548	764.556	74.848	7.552	9.104	2.224	43.312	247.56	18.752	36.756
L	26	3840.54	656.012	31.864	2680.59	2366.47	8767.51	1323.38	838.524	75.16	5.304	8.964	2.056	229.864	216.064	88.16	23.168
L	28	2540.84	256.848	12.68	1502.36	1112.73	3975.78	811.332	328.512	34.852	6.44	6.008	0	135.984	110.26	92.836	12.716
L	30	2062.9	153.664	6.536	1627.69	580.628	1602.65	855.888	186.952	13.536	3.668	4.904	0	156.068	68.096	72.812	8.028
L	32	882.032	153.452	8.52	825.524	649.328	1948.36	460.724	174.184	14.568	4.632	6.872	0	106.3	77.708	37.008	7.732
L	34	1157.76	100.072	5.668	717.844	334.436	1151.93	435.52	92.308	8.44	4.148	0	0	85.212	45.652	55.272	6.284
L	36	154.204	58.312	2.392	154.224	302.664	809.536	210.544	76.572	5.232	8.6	7.696	0	45.016	38.312	19.304	0
L	38	45.72	105.972	5.516	89.4	465.324	1433.4	197.864	139.46	11.924	27.912	6.288	0	28.88	58.464	7.124	6.42
L	40	121.112	104.516	6.696	102.576	376.096	1360.41	107.9	94.856	8.832	5.012	0	0	17.456	54.56	5.852	11.012
M	-6	64.232	60.68	3.936	111.284	374.844	1523.64	311.376	143.452	20.844	17.128	34.336	2.624	38.02	65.032	4.408	0
M	-4	29.836	475.94	38.088	0	1607.71	10342.6	253.664	856.272	153.256	19.18	30.68	6.536	23.704	222.5	0	9.636
M	-2	43.02	255.864	19.004	112.148	1052.97	5357.86	240.496	479.16	68.736	13.284	15.84	3.276	25.536	152.128	0	8.28
M	0	37.708	233.368	15.036	0	1002.31	4931.39	210.54	477.916	70.076	14.504	13.388	3	30.908	150.168	0	9.7
M	2	40.66	240.932	16.676	0	977.16	4755.77	169.796	464.98	74.148	9.06	6.664	1.888	22.172	160.556	0	10.816
M	4	23.016	157.056	10.056	100.736	696.328	3366.06	192.32	306.104	54.024	8.54	10.192	2.46	26.156	95.824	0	4.616
M	6	411.876	81.672	5.764	942.28	316.252	2002.63	483.44	158.74	27.384	6.424	5.34	0	71.132	57.04	8.596	0
M	8	91.94	108.428	7.716	132.244	402.052	1980.46	207.012	178.376	30.732	5.096	5.724	0	30.22	67.22	5.78	0
M	10	97.468	63.948	3.552	124.928	303.692	1208.88	232.24	126.012	17.384	7.036	8.532	0	32.264	50.628	2.876	0
M	12	19.316	104.632	7.652	0	436.62	2660.58	246.312	203.7	35.264	14.868	10.248	2.24	31.768	64.544	0	0
M	14	10.068	108.248	9.048	0	366.044	2219.74	319.924	193.86	32.956	20.664	7.348	0	41.752	57.388	0	0
M	16	28.404	80.772	5.552	0	354.708	1472.62	214.964	160.252	22.016	16.78	5.484	0	22.936	77.784	2.232	3.704
M	18	12.696	148.412	11.44	0	495.064	2923.39	220.28	249.632	43.276	20.804	28.552	3.66	22.136	79.98	0	5.448
M	20	23.06	363.304	32.28	0	1101.19	8164.46	199.004	548.54	115.1	19.712	31.344	5.224	18.044	137.696	0	7.968
M	22	25.144	276.94	22.32	0	1018.95	6369.43	177.344	463.668	87.524	13.06	11.388	3.848	16.3	140.624	0	7.972
M	24	33.184	827.988	81.304	0	2383.41	19889.1	205.448	1161.94	251.196	17.884	21.556	9.408	19.616	251.648	0	12.816
M	26	28.408	479.628	40.488	0	1319.68	9448.81	225.66	686.404	140.8	12.988	7.912	3.4	22.268	185.56	0	14.42
M	28	114.112	316.268	24.212	120.468	1105.56	6804.52	169.932	528.98	104.164	8.12	11.3	3.676	19.892	128.332	0	7.184
M	30	1085.18	234.048	19.328	621.724	717.04	3640.48	593.096	350.956	63.932	7.736	9.624	2.328	66.896	107.924	16.944	6.804
M	32	984.396	108.56	8.912	574.284	343.532	1694.64	599.804	162.42	25.78	10.2	5.044	0	71.152	55.188	24.484	0
M	34	754.248	94.076	5.968	369.964	200.78	1140.57	458.748	100.424	18.212	8.616	0	0	53.916	33.764	22.616	0
M	36	62.096	175.372	13.484	93.4	557.708	3670.18	287.736	265.124	54.308	11.416	14.052	0	32.532	59.464	4.084	0
M	38	34.444	94.72	5.496	0	305.776	1634.92	126.296	146.76	24.644	5.328	5.576	0	14.312	43.352	0	0
M	40	31.704	72.86	4.448	0	220.644	1135.2	86.368	95.736	14.956	4.668	0	0	9.236	42.128	0	5.012
P	-8	13.596	163.524	14.728	165.296	689.072	5253.3	431.436	354.844	71.464	14.68	18.664	5.26	53.16	81.576	2.48	4.352
P	-6	9.536	89.128	7.048	0	741.22	3980.86	174.324	297.128	53.556	7.184	21.84	3.42	25.196	82.128	0	0
P	-4	23.84	112.332	7.084	0	857.152	3495.09	164.584	375.892	49.36	4.92	10.044	2.82	17.58	100.932	0	5.76
P	-2	59.196	205.596	15.28	113.204	984.128	5825.82	270.4	521.368	80.068	8.4	13.316	4.396	31.06	116.528	0	7.944
P	0	183.44	65.148	4.572	237.444	489.9	2026.98	287.516	220.796	30.1	4.268	5.544	0	34.72	60.8	2.06	0
P	2	632.656	56.032	3.7	525.604	393.572	1369.42	534.864	204.38	20.756	3.572	5.832	0	65.836	56.848	15.588	0
P	4	673.088	47.2	0	544.22	430.612	1640.97	602.44	165.56	19.484	3.472	6.676	0	84.84	45.424	12.828	0
P	6	38.248	61.796	5.5	99.908	547.98	2000.15	215.684	240.584	27.324	4.884	9.036	0	39.912	67.868	2.28	0
P	8	14.564	66.064	2.876	0	556.66	1700.14	195.464	244.684	22.516	6.44	10.904	0	36.932	80.012	0	4.212
P	10	21.436	121.164	7.824	276	497.656	2597.38	596.156	268.616	39.812	14.06	9.356	0	71.976	64.224	0	0
P	12	21.88	130.84	9.784	91.92	744.532	3902.01	279.716	371.848	51.712	10.668	25.328	2.576	41.2	95.6	1.796	0
P	14	17.72	105.604	5.236	0	452.712	2266.06	142.044	208.48	29.064	2.768	0	0	17.84	90.44	0	5.052
P	16	8.032	144.736	9.7	0	670.476	4009.44	235.632	316.196	52.44	9.112	10.144	2.036	25.204	69.636	0	4.036
P	18	13.46	186.744	17.068	0	1287.86	8021.12	151.484	502.684	81.952	4.764	18.624	3.484	13.356	107.448	0	0
P	20	74.756	351.944	23.916	0	1881.9	10448.6	187.796	805.34	124.996	5.616	9.284	4.108	17.572	197.004	0	7.32
P	22	67.132	462.324	36.552	129.62	2279.05	14567.7	322.064	1055.2	170.64	10.632	10.392	5.276	34.112	199.184	0	7.864
P	24	260.512	174.148	9.456	355.556	1166.55	5699.07	433.1	456.288	72.152	11.4	8.364	2.32	45.1	121.328	5.4	5.844
P	26	1400.43	78.072	6.108	1241.75	546.252	2086.4	1112.01	226.24	32.34	5.004	7.244	0	123.044	61.768	19.468	0
P	28	1297.62	102.28	5.024	902.588	637.188	2132.82	884.512	278.66	26.232	4.58	8.264	0	114.284	80.904	22.584	0
P	30	127.512	65.616	2.844	144.928	613.176	1717.6	275.74	219.816	20.9	4.888	7.208	0	55.96	76.816	7.672	0
P	32	34.872	141.292	6.328	0	423.072	1947.31	206.86	229.956	29.952	5.856	0	0	36.488	79.716	2.132	7.916
P	34	11.548	53.144	2.64	0	310.108	1562.6	221.54	139.136	19.324	9.672	11.456	0	28.224	34.104	0	0
P	36	11.496	49.94	2.46	0	308.408	1412	110.38	127.236	16.088	6.628	6.648	0	16.084	42.424	0	0
P	38	24.492	76.8	5.184	0	402.02	2268.21	129.316	147.152	23.464	8.048	6.528	0	14.56	66.236	0	0
S	-10	130.08	76.984	0	210.748	449.2	876.388	305.236	150.008	9.172	4.792	3.432	0	38.344	38.72	3.452	5.044
S	-8	41.344	142.8	3.344	119.612	665.4	1503.39	341.704	268.02	19.992	11.044	29.764	2.628	35.088	46.672	4.18	7.612
S	-6	54.852	285.888	7.876	99.944	1541.41	3600.2	326.3	610	49.196	33.424	21.244	4.092	29	97.616	2.088	11.224
S	-4	210.812	308.944	8.364	222.128	1545.18	3512.89	328.484	652.396	47.12	6.296	10.68	2.712	29.06	87.776	2.964	11.484
S	-2	657.148	582.08	22.472	564.416	2381.5	7280.84	699.444	1079.47	94.408	11.924	31.764	4.992	53.352	111.496	7.02	11.604
S	0	1207.95	206.992	8.328	1002.87	1221.2	3155	1073.84	456.656	38.628	82.804	21.076	2.312	74.86	78.384	25.684	6.532
S	2	1844.64	279.288	9.64	1185.98	818.644	1716.87	1204.35	541.048	31.732	3.808	12.328	0	169.18	175.228	19.216	0
S	4	1877.13	89.42	2.112	2188.37	623.94	1503.37	1574.36	270.924	19.18	19.344	7.688	0	98.752	33.436	33.664	0
S	6	1837.33	482.9	22.7	2245.12	2805.86	9399.42	1563.75	1048.18	96.024	9.056	25.684	2.932	96.448	106.64	27.596	4.22
S	8	1736.72	78.224	0	1751.54	371.924	894.816	1306.17	169.436	11.752	3.656	1.8	0	107.768	24.04	30.448	0
S	10	347.54	287.104	8.196	443.112	1062.88	2783.66	675.008	466.82	32.096	16.22	23.188	0	57.58	58.964	15.584	7.796
S	12	187.892	177.512	4.38	308.992	888.296	2120.3	504.272	381.948	25.36	12.996	8.976	0	48.752	56.256	7.18	6.8
S	14	107.524	225.076	5.12	189.5	1255.64	2980.94	335.788	499.96	32.588	7.32	16.896	1.912	38.388	100.616	5.204	9.94
S	16	65.768	193.132	5.8	165.712	753.988	1988.76	346.576	345.02	29.004	12.928	27.56	2.816	32.94	54.616	3.128	11.112
S	18	44.256	262.668	7.876	136.852	1433.67	4534.04	524.196	560.956	55.008	117.268	25.936	3.836	28.52	85.084	2.14	7.228
S	20	172.38	143.904	4.088	186.704	914.864	2399.66	296.364	326.792	26.936	7.184	12.392	2.1	26.228	57.148	3.092	5.548
S	22	131.616	354.924	13.152	323.876	1757.96	5639.02	545.936	734.716	65.192	11.888	29.1	5.112	39.672	104.092	3.66	12.344
S	24	767.304	293.696	10.92	923.232	1729.81	4454.56	882.716	769.196	58.656	6.536	21.976	3.508	58.996	114.276	15.912	10.732
S	26	1408.78	114.912	3.732	1215.34	854.224	2129.5	1114.81	349.064	27.924	8.12	19.048	0	68.588	48.64	28.216	0
S	28	2458.34	118.696	3.284	2377.76	824.728	1798.55	1796.63	384.24	23.532	10.148	12.932	0	129.32	60.796	47.02	4.512
S	30	1758.5	109.356	4.336	1296.11	703.776	1637.32	1175.98	293.412	20.524	8.3	10.564	0	93.448	53.192	35.512	4.14
S	32	548.74	98.96	2.448	423.476	476.584	1293.58	617.716	200.728	16.52	11.32	3.904	0	58.852	38.844	23.528	0
S	34	303.984	175.296	5.592	296.164	646.26	1763.46	550.656	345.084	25.04	23.604	24.736	1.848	55.812	49.484	12.688	7.536
S	36	55.164	60.684	0	140.128	382.116	817.16	332.448	167.464	10.884	9.248	8.772	0	46.82	28.464	3.116	0
S	38	145.116	44.824	0	168.256	360.368	772.24	313.088	134.748	9.28	8.636	11.08	0	41.22	36.908	6.304	4.084
T	-10	124.52	117.204	6.5	118.236	363.7	1701.46	445.444	353.084	50.084	21.08	6.196	0	45.484	52.02	0	0
T	-8	41.012	228.436	14.344	114.796	632.208	2973.81	473.832	641.644	87.14	11.22	23.828	4.736	41.124	71.868	0	5.252
T	-6	37.32	210.54	13.912	0	881.164	3492.01	401.252	767.472	97.212	15.052	26.348	4.56	35.68	88.872	0	0
T	-4	48.228	239.96	14.476	0	899.596	3576.4	376.84	802.216	113.884	19.92	24.136	5.868	35.832	96.1	0	0
T	-2	39.868	1174.54	88.496	111.06	3193.25	17558.3	643.708	3360.28	556.484	20.248	60.388	25.08	47.436	231.812	0	9.008
T	0	37.52	710.004	47.044	97.756	1943.44	9717.72	466.368	2075.75	312.616	10.74	24.468	9.36	38.916	167.888	0	10.308
T	2	26.944	245.52	14.916	0	882.292	4297.62	262.4	791.316	130.852	6.628	26.736	6.248	22.18	79.124	0	4.332
T	4	74.848	301.044	19.828	86.084	1158.41	5272.26	262.872	1060.36	156.028	5.712	21.692	7.58	16.688	93.776	0	5.62
T	6	758.104	121.48	7.972	583.888	585.588	1993.62	1026.74	501.524	58.644	6.092	12.02	4.208	55.068	57.812	8.608	0
T	8	344.668	101.684	6.196	362.572	414.608	1898.42	774.424	376.832	52.98	5.2	6.232	2.436	55.26	42.38	5.496	0
T	10	75.916	471.216	35.72	194.452	1273.06	7520.02	664.432	1395.41	229.884	14.104	17.764	7.648	65.22	101.728	2.512	4.52
T	12	33.648	117.772	8.344	112.428	477.612	2187.92	499.592	454.064	64	19.224	20.892	3.812	41.468	39.028	0	0
T	14	77.656	60.66	3.216	99.292	194.984	766.604	411.728	188.112	24.8	15.832	5.648	0	41.024	31.696	0	0
T	16	22.552	171.532	14.188	104.896	584.816	3661.12	482.704	556.84	92.492	16.956	26.224	7.46	36.984	47.268	0	0
T	18	16.796	163.492	10.844	0	688.344	2789.91	361.352	629.16	85.856	12.392	31.292	5.76	29.724	66.56	0	0
T	20	47.516	296.256	23.528	0	1195.96	5899.78	530.02	1063.74	180.576	26.36	54.212	10.052	49.448	102.692	0	0
T	22	31.072	758	68.164	94.132	2735.69	19149.5	561.892	2647.48	470.6	21.664	49.516	24.416	35.688	178.8	0	7.36
T	24	25.356	175.28	12.388	98.132	793.78	4050.51	481.836	670.428	111.48	18.8	22.2	6.14	32.912	76.4	0	4.696
T	26	47.7	251.16	18.74	0	981.32	5128.63	324.988	903.092	155.056	11.188	24.872	8.744	23.168	88.312	0	4.668
T	28	932.008	259.864	20.932	720.724	1018.44	5737.05	1448.64	1001.46	171.572	11.092	24.168	8.908	68.196	94.352	8.52	3.936
T	30	525.52	67.48	5.74	520.072	338.792	1812.53	1098.75	276.592	46.716	15.492	10.612	2.84	61.892	27.24	5.456	0
T	32	287.692	72.808	4.992	184.664	294.948	1611.35	577.168	244.32	39.748	10.256	3.608	1.8	58.172	33.728	9.548	0
T	34	87.992	221.296	19.412	133.568	693.1	4616.4	606.796	696.52	140.356	35.884	10.448	6.784	59.388	67.992	2.312	0
T	36	35.2	254.2	18.256	0	674.376	3352.83	408.528	861.572	138.856	15.964	17.552	5.68	37.252	74.892	0	0
T	38	23.512	178.136	14.132	0	682.276	3804.88	315.988	664.452	123.36	14.252	22.184	4.732	33.792	67.776	0	0
U	-10	247.96	78.352	0	195.216	374.196	683.336	387.52	151.42	7.5	6.936	2.708	0	58.572	75.892	6.468	0
U	-8	337.036	121.184	2.972	201.032	487.288	965.992	426.356	240.528	13.748	9.948	19.04	0	44.696	79.652	3.892	0
U	-6	60.332	170.844	3.628	131.856	864.756	1549.94	293.4	371.6	21.844	7.552	18.908	0	30.928	116.832	2.5	0
U	-4	739.48	151.228	4.624	689.048	985.784	1651.52	746.536	423.328	20.524	8.236	9.012	0	94.74	132.82	5.32	0
U	0	1528.74	379.308	12.14	1239.64	1694.14	3331.3	1360.51	870.98	56.876	16.384	14.016	1.948	197.728	210.532	10.304	4.772
U	2	1018.51	60.956	0	1009.54	410.496	633.884	1028.71	189.392	9.4	4.568	5.696	0	133.38	59.624	12.272	0
U	4	1326.1	73.332	0	1514.23	503.176	799.924	1354.89	239.5	12.028	3.924	5.256	0	194.236	70.928	14.56	0
U	6	1379.33	34.72	0	1150.62	201.852	373.292	1105.55	104.544	6.152	21.316	3.516	0	162.296	34.688	16.936	0
U	8	756.976	45.036	0	381.94	196.012	420.632	604.98	92.128	5.648	11.356	0	0	80.836	30.812	10.844	0
U	10	385.176	120.036	2.896	299.612	432.744	970.644	831.484	242.476	14.548	55.744	14.88	0	104.488	65.684	6.236	0
U	12	111.724	40.156	0	139.288	243.252	360.396	353.772	121.94	5.988	8.532	8.876	0	52.916	35.364	0	0
U	14	156.18	83.568	0	141.196	487.144	637.48	343.296	233.072	9.864	5.952	6.496	0	43.112	100.576	0	0
U	16	141.292	169.58	3.96	116.82	597.908	1300.62	327.016	328.46	18.968	9.032	16.948	2.74	25.508	87.712	3.324	0
U	18	356.532	186.696	5.256	299.24	972.204	1929.53	562.248	468.036	28.484	104.228	25.484	2.564	48.224	119.96	2.664	0
U	20	577.96	89.72	2.324	639.08	668.272	1069.12	669.608	288.992	14.324	5.112	7.084	0	79.42	86.468	5.36	0
U	22	2308.21	351.088	13.64	1458.81	1386.5	3558.95	1632.72	808.252	60	14.568	11.092	2.572	186.044	154.604	16.012	0
U	24	212.864	240.516	7.176	228.36	968.008	1883.67	479.496	511.008	30.668	27.612	13.212	0	55.788	137.776	3.848	0
U	26	701.972	110.044	2.748	720.64	666.032	1500.86	951.376	294.632	22.036	6.092	9.388	0	88.812	71.232	8.448	0
U	28	1127.4	99.332	3.352	1155.89	485.548	784.872	1164.72	262.376	14.276	8.844	6.444	0	143.22	72.768	7.696	0
U	30	1110.06	130.136	3.236	816.976	651.536	1137.41	1000.3	355.208	18.616	7.544	5.908	0	127.08	87.416	14.556	0
U	32	760.572	96.988	0	592.892	303.808	574.628	736.616	166.784	9.232	4.54	2.516	0	93.868	57.56	7.596	0
U	34	132.588	73.444	0	117.696	221.616	477.42	334.604	138.872	9.344	8.628	8.164	0	38.116	36.112	0	0
U	36	32.276	59.904	0	0	325.392	682.624	260.66	168.088	9.612	9.184	11.864	0	31.152	39.804	0	0
U	38	88.964	88.604	0	0	476.072	670.196	209.136	217.648	9.648	6.528	9.476	0	22.984	74.756	0	0
Z	-12	2258.45	157.876	10.376	2346.14	1323.22	2623.08	290.176	83.86	4.856	2.42	0	0	362.56	220.924	61.944	5.568
Z	-10	1730.04	519.116	17.324	1267.33	2119.62	6990.12	211.092	191.092	12.744	2.628	2.336	0	231.396	375.92	43.596	15.728
Z	-8	2058.64	544.92	19.252	2136.35	2492.82	7867.79	295.22	199.992	12.34	4.156	2.204	0	405.88	392.652	50.004	16.616
Z	-6	964.5	360.624	11.264	1120.14	2137.84	5696.41	180.944	154.084	8.352	3.856	3.244	0	217.732	323.152	37.588	9.828
Z	-4	804.264	658.568	21.812	929.696	3188.1	10017.1	167.192	257.668	15.328	4.496	4.084	0	225.144	461.556	39.012	19.18
Z	-2	588.924	609.208	19.26	813.704	3125.08	8669.2	139.608	262.348	14.3	3.076	2.848	0	203.344	547.092	17.708	27.168
Z	0	858.692	170.264	8.872	1167.81	1043.7	2677.39	159.98	73.408	4.284	3.792	0	0	209.888	188.552	28.096	9.932
Z	2	570.192	83.412	2.868	699.416	563.432	1348.24	119.488	39.84	2.508	0	0	0	147.452	114.124	26.568	4.852
Z	4	631.916	57.516	0	764.436	433.076	749.344	131.768	32.132	0	0	0	0	151.596	93.464	37.452	0
Z	6	888.668	95.764	3.44	1410.68	543.484	1462.33	207.356	41.828	2.92	2.384	0	0	241.088	134.52	24.24	4.804
Z	8	590.8	297.756	7.472	497.416	1714.4	4161.15	204.764	155.596	7.892	6.72	8.64	0	166.704	299.612	30.44	8.196
Z	10	338.572	149.48	3.676	439.88	982.988	2211.93	231.648	98.98	4.22	8.94	10.728	0	183	212.944	18.7	5.288
Z	12	942.484	245.544	7.712	1173.34	2059.04	3937.34	315.92	203.276	8.732	8.132	10.528	0	301.324	439.008	27.716	8.256
Z	14	1309.45	547.208	18.828	1020.88	2435.99	8142.14	414.12	300.1	19.444	42.516	23.888	2.168	288.428	474.064	54.688	11.504
Z	16	1216.02	391.408	16.416	1453.45	2411.22	8366.08	376.656	266.724	17.064	9.232	13.864	0	289.668	385.404	37.476	8.308
Z	18	1862.71	229.396	8.784	2081.68	1429.18	3587.1	467.644	163.96	7.884	11.936	12.036	0	440.708	286.42	59.296	4.96
Z	20	1046.86	1077.68	32.076	1289.77	4953.25	12717.2	349.86	689.36	33	10.036	15.908	0	381.668	916.832	31.2	22.932
Z	22	531.98	500.504	16.76	778.316	2952.74	8020.59	245.344	352.72	19.8	8.056	9.232	0	197.964	593.492	18.488	14.64
Z	24	1600.92	312.556	11.736	1958.99	1699.93	5592.89	474.304	222.144	15.956	12.036	9.572	0	428.888	393.4	40.604	9.788
Z	26	1415.28	152.36	5.036	2116.8	946.644	2704.07	515.876	127.676	5.72	47.028	8.692	0	446.108	227.648	40.16	4.06
Z	28	2140.34	179.16	6.852	3484.34	1173.07	3071.95	814.22	175.808	8.348	10.488	12.928	0	763.956	275.808	54.944	3.888
Z	30	1204.15	162.88	5.304	1217.1	1314.21	2921.72	410.736	171.368	7.536	12.68	13.32	0	263.884	340.196	38.744	4.76
Z	32	1226.46	320.164	10.684	1319.23	1605.24	5245.06	465.436	262.58	14.128	21.484	26.756	0	281.012	368.072	33.416	7.004
Z	34	517.672	128.112	4.036	503.148	850.616	2112.2	243.64	128.316	4.9	14.272	16.404	0	142.144	211.824	22.152	3.908
Z	36	736.936	209.528	7.288	861.54	1315.01	3154.75	344.632	192.36	9.656	13.512	13.264	0	234.664	356.008	22.896	7.644

## Sheet: Entrained_BA_Zscored
PARTICIPANT	Timepoint	Day	Clocktime	D2 DLMO corrected_time	SD DLMO corrected_time		CA	GCA	TCA	CDCA	GCDCA	TCDCA	DCA	GDCA	TDCA	LCA	GLCA	TLCA	UDCA	GUDCA	HCA	GHCA
A	-8	D2	12:00:00	T-8	T-32	entrained	-0.577574	-0.735416	-0.867261	-0.454435	-0.00892281	-0.780394	-0.140796	-0.47311	-0.946795	0.336878	-0.888324	0	0.0476264	0.239895	-0.442741	-0.04843
A	-6	D2	14:00:00	T-6	T-30	entrained	-0.723252	-0.59795	-0.864985	-0.588265	-0.78136	-0.868656	-0.426009	-0.836447	-0.93854	-0.493445	0.214911	0	-0.574016	-0.554058	0	0.147322
A	-4	D2	16:00:00	T-4	T-28	entrained	-0.663799	2.22145	1.68844	-0.588463	2.10524	1.74885	0.0755469	2.06206	1.48633	3.09496	1.29026	1.3845	-0.708648	2.20614	0	1.51185
A	-2	D2	18:00:00	T-2	T-26	entrained	-0.653444	1.05091	0.698474	-0.488412	1.15625	0.543457	0.186535	1.23455	0.645407	2.49185	-0.416776	0.402425	-0.592375	1.50747	0	1.99872
A	0	D2	20:00:00	T0	T-24	entrained	-0.641869	2.2868	2.06015	-0.533906	2.17531	1.98357	-0.721899	2.11119	1.97578	-0.23057	-0.0335386	0.968744	-0.82926	1.81237	0	1.86033
A	2	D2	22:00:00	T02	T-22	entrained	-0.644779	0.687686	0.352556	-0.508932	0.94995	0.27217	-0.957508	0.846834	0.691404	-0.675948	0.582515	0.477706	-0.79321	0.799908	0	0.958293
A	4	D3	00:00:00	T04	T-20	entrained	1.14227	-0.0163427	0.172769	1.46042	0.183391	0.524927	1.13007	0.0271002	0.423089	-0.57684	0.236038	0.703549	0.694526	-0.101605	0.678049	0.0275761
A	6	D3	02:00:00	T06	T-18	entrained	2.93163	-0.593035	-0.429553	3.3291	-0.543034	-0.619459	3.1874	-0.585644	-0.852443	-1.01315	-0.389734	-0.59847	2.92352	-0.685931	2.74104	0
A	8	D3	04:00:00	T08	T-16	entrained	1.56183	-1.0076	-1.10242	1.95783	-0.878046	-1.02108	1.7819	-0.893355	-1.11781	-1.00469	-0.882408	0	1.994	-0.984111	1.74574	0
A	10	D3	06:00:00	T10	T-14	entrained	0.76847	-0.860391	-0.75423	0.105501	-0.934704	-1.06506	0.051592	-0.903959	-1.08773	-0.890478	-1.52255	0	0.855528	-1.06267	0.975382	0
A	12	D3	08:00:00	T12	T-12	entrained	-0.301742	-0.73106	-1.1138	-0.276004	-0.919163	-0.982674	-0.212739	-0.833315	-0.953282	-0.0825137	0.0927989	0	0.420145	-0.879205	-0.239531	0
A	14	D3	10:00:00	T14	T-10	entrained	-0.599233	-0.720607	-1.02125	-0.499599	-0.623104	-0.739916	-0.19434	-0.522848	-0.7575	0.131413	0.182376	-0.201534	-0.119272	-0.601636	-0.444672	0
A	18	D3	14:00:00	T18	T-6	sleep dep	-0.69544	0.199311	0.200079	-0.590734	-0.394323	-0.248252	-0.330977	-0.167738	-0.0097547	0.107844	2.39687	0.477706	-0.719774	-0.296915	0	0.330884
A	20	D3	16:00:00	T20	T-4	sleep dep	-0.514112	0.886406	1.18701	-0.551965	0.870413	1.18419	-0.709804	0.964651	1.04818	-0.13388	2.08209	1.27329	-0.790094	0.834342	0	0.665741
A	22	D3	18:00:00	T22	T-2	sleep dep	-0.670224	1.63465	1.54355	-0.580741	1.59734	1.42116	-0.725169	1.90069	1.65262	-0.400986	0.291812	1.70958	-0.706534	1.75745	0	1.41218
A	24	D3	20:00:00	T24	T0	sleep dep	-0.683375	-0.515664	-0.562307	-0.572346	-0.407061	-0.474946	-0.930165	-0.405711	-0.420189	-0.216671	-0.0859327	0.233043	-0.831819	-0.35196	0	0.191061
A	26	D3	22:00:00	T26	T2	sleep dep	-0.640118	0.111315	0.247111	-0.576294	0.429654	0.442231	-1.13567	0.280696	0.421319	-0.282541	0.699979	0.876354	-1.03989	0.267233	0	0.400437
A	28	D4	00:00:00	T28	T4	sleep dep	-0.110663	-0.512058	-0.329419	-0.163522	-0.47689	-0.297467	-0.728085	-0.424316	-0.104107	-0.783515	-0.452269	0.874643	-0.670929	-0.477415	-0.419089	0.18174
A	30	D4	02:00:00	T30	T6	sleep dep	1.61154	-0.489115	-0.145839	1.00632	-0.642223	-0.590888	1.21297	-0.6264	-0.486826	0.648703	-0.766634	-0.309322	0.783984	-0.434403	1.87172	-0.272146
A	32	D4	04:00:00	T32	T8	sleep dep	0.715611	-0.376674	-0.255077	0.401307	-0.371717	-0.118589	0.383257	-0.427108	-0.160719	-0.723688	-1.02227	-0.47015	0.881675	-0.499507	0.751899	0
A	34	D4	06:00:00	T34	T10	sleep dep	0.95313	-0.801477	-0.779264	0.318956	-1.15189	-0.824978	0.664057	-1.06049	-0.796421	0.94119	-1.9379	0	0.868435	-1.04792	0.985035	0
A	36	D4	08:00:00	T36	T12	sleep dep	-0.637986	-0.988393	-0.962843	-0.583151	-1.05222	-0.87174	-0.50075	-0.947848	-0.873082	0.151959	0.304488	-0.182713	-0.0490636	-1.11561	-0.475563	0
A	38	D4	10:00:00	T38	T14	sleep dep	-0.716815	-0.825172	-0.712508	0	-0.73843	-0.567302	-0.598736	-0.686855	-0.616561	0.187009	0.393643	0.0140439	-0.597159	-0.768313	0	0
A	40						-0.210058	0.692429	1.75064	-0.269404	0.455541	1.95084	-0.360684	0.367379	1.77764	-0.582884	-0.369453	0.720659	-0.447395	0.43644	-0.260769	-0.146664
B	-8	D2	12:00:00	T-8	T-32	entrained	-0.603194	-1.39327	0	0	-1.29765	-1.50222	-0.601039	-1.36621	-1.47104	-0.64642	-1.0928	0	-0.671014	-1.00215	0	-0.536338
B	-6	D2	14:00:00	T-6	T-30	entrained	-0.576682	0.11105	1.12489	0	0.147888	0.80411	-0.450911	0.136199	0.667107	3.00801	2.64268	1.60392	-0.594231	0.058369	0	-0.0970309
B	-4	D2	16:00:00	T-4	T-28	entrained	-0.63786	0.27567	0.553409	0	0.869641	0.894728	-0.654359	0.680549	0.882692	1.2111	1.98855	0.835968	-0.684538	0.653098	0	0.256408
B	-2	D2	18:00:00	T-2	T-26	entrained	-0.623661	-0.237486	0.00921641	0	0.139763	-0.259268	-0.678525	0.0545989	-0.377654	-0.35296	1.22763	0.855596	-0.70021	0.26758	0	0.623648
B	0	D2	20:00:00	T0	T-24	entrained	-0.588149	0.308403	0.210825	0	0.512025	0.438133	-0.659095	0.404626	0.0273768	-0.366783	0.262418	1.40273	-0.630869	0.243544	0	0.693415
B	2	D2	22:00:00	T02	T-22	entrained	0.420451	0.0593397	0.182024	0.374504	0.270955	0.317754	0.281508	0.317433	0.466699	-0.282785	-0.248303	0.374704	0.126797	0.501528	0.0415608	0.375244
B	4	D3	00:00:00	T04	T-20	entrained	1.31038	-0.415034	-0.0438386	1.50904	-0.254687	-0.226557	1.46538	-0.146408	-0.194955	-0.880338	-0.19981	0	1.42437	-0.408009	1.56708	-0.596906
B	6	D3	02:00:00	T06	T-18	entrained	3.22517	0.0107497	0.318451	3.43389	-0.0297868	0.168243	3.53231	0.344447	-0.000449722	-0.592194	-0.323621	0.185782	3.41829	-0.508939	2.73977	0
B	8	D3	04:00:00	T08	T-16	entrained	0.91533	-1.18636	0	1.65654	-1.30555	-1.38085	1.3645	-1.22139	-1.43	-0.200914	-0.977756	0	1.50989	-1.53282	1.46291	0
B	10	D3	06:00:00	T10	T-14	entrained	0.315108	-1.14064	0	0.221173	-1.17463	-1.47363	0.186607	-1.38673	-1.59415	-1.06428	-0.598585	0	0.380258	-1.19841	1.02998	0
B	12	D3	08:00:00	T12	T-12	entrained	-0.0165534	1.51679	0.460942	-0.18479	1.08746	0.98708	-0.0128945	1.05664	0.732035	-0.147751	0.270672	0.136711	0.339971	0.346224	0.652256	-0.548605
B	14	D3	10:00:00	T14	T-10	entrained	-0.56942	0.162761	-0.330336	-0.468438	0.0944464	-0.161608	-0.500665	0.218426	-0.159258	0.933586	-0.374693	0	-0.332898	0.174351	-0.457385	0.16594
B	16	D3	12:00:00	T16	T-8	sleep dep	-0.604046	-1.571	0	0	-1.49539	-1.57047	-0.661637	-1.60486	-1.69984	-0.954766	0	0	-0.729406	-1.42956	0	0
B	18	D3	14:00:00	T18	T-6	sleep dep	-0.55341	1.23671	1.19916	-0.43721	0.161222	0.610553	-0.33112	0.373852	0.81945	2.55825	0.410991	0.90712	-0.491544	0.47049	-0.497972	0.870518
B	20	D3	16:00:00	T20	T-4	sleep dep	-0.638005	0.498433	0.37757	0	1.17689	1.41781	-0.658052	0.850318	1.09828	-0.399744	1.03159	0.779537	-0.782646	0.801517	0	0.231875
B	22	D3	18:00:00	T22	T-2	sleep dep	-0.609435	1.63804	1.56752	0	1.50842	1.41758	-0.582753	1.35111	1.4544	-0.216863	0.676669	1.01017	-0.597451	1.58072	-0.599439	0.720249
B	24	D3	20:00:00	T24	T0	sleep dep	-0.58885	1.80788	1.57207	0	1.87408	1.57734	-0.54353	1.91771	1.38104	-0.0988408	0.465674	1.07151	-0.559382	2.24277	0	2.25591
B	26	D3	22:00:00	T26	T2	sleep dep	-0.585956	0.519448	0.133517	-0.47293	0.59521	0.0725936	-0.547166	0.6556	0.405425	-0.518829	-0.194136	0.359982	-0.597952	0.977707	0	1.4785
B	28	D4	00:00:00	T28	T4	sleep dep	-0.592568	1.16704	0.567052	-0.433635	1.14919	0.833076	-0.474549	1.20919	1.2613	-0.216863	0.377974	1.02734	-0.538129	1.09556	0	1.17796
B	30	D4	02:00:00	T30	T6	sleep dep	-0.0382096	0.678464	0.906604	0.0093189	0.640619	0.556081	0.00309079	0.715687	0.784315	-0.421009	0.0405894	0.980726	-0.0732821	0.849124	-0.168678	1.19176
B	32	D4	04:00:00	T32	T8	sleep dep	1.35112	-0.897941	0.306324	1.05176	-1.04037	-0.909286	1.14776	-0.99358	-0.838619	0.73263	-0.84208	0	0.926181	-0.918727	1.44938	-0.485737
B	34	D4	06:00:00	T34	T10	sleep dep	1.84994	-0.732939	-0.404613	0.857756	-1.04641	-0.714752	0.942817	-0.941338	-0.536743	0.195683	-1.26201	0	1.08218	-0.861086	1.17637	-0.410603
B	36	D4	08:00:00	T36	T12	sleep dep	-0.336159	-0.236085	0.127453	-0.324942	-0.324471	0.375118	-0.277068	-0.268321	0.361858	-0.0286655	-0.0594912	0	-0.0760729	-0.588633	0.118405	0
B	38	D4	10:00:00	T38	T14	sleep dep	-0.592528	-0.569274	-0.57742	0	-0.635776	-0.709216	-0.594124	-0.633225	-0.426561	-0.542221	-0.403583	0	-0.405673	-0.224935	-0.557229	0.37371
B	40						-0.632813	-1.61074	0	0	-1.62311	-1.56234	-0.696481	-1.72432	-1.6127	-0.707026	-1.29296	0	-0.742644	-1.5893	0	0
C	-10						0.223371	-0.876517	-1.13481	0.650745	-1.0167	-1.22904	0.930722	-0.814193	-1.26703	0.103252	-0.98596	0	1.74062	-0.765633	0.448291	0
C	-8	D2	14:00:00	T-8	T-32	entrained	-0.172451	-0.457845	-0.818814	0.103579	-0.498459	-0.644618	0.86933	-0.420821	-0.690427	0.326948	1.97546	0.176901	1.12465	-0.412912	0.258055	-0.405876
C	-6	D2	16:00:00	T-6	T-30	entrained	-0.450122	-0.452319	-0.76036	-0.317792	-0.0801022	-0.523524	-0.43853	-0.168901	-0.542791	-0.211882	1.21311	0.134855	-0.249243	0.044414	-0.418224	0
C	-4	D2	18:00:00	T-4	T-28	entrained	-0.115018	1.16045	0.579674	0.0886029	1.98224	0.778736	0.321324	1.85364	0.829517	0.524519	0.424709	1.03585	0.207723	2.44972	-0.09106	1.11729
C	-2	D2	20:00:00	T-2	T-26	entrained	-0.302148	2.67495	1.93641	-0.184838	2.17716	2.17026	0.175546	2.43957	2.10288	0.855982	1.76071	2.20715	0.0860497	2.13808	-0.308473	1.86293
C	0	D2	22:00:00	T0	T-24	entrained	-0.492134	0.873866	0.851285	-0.338947	0.924445	0.899205	-0.526714	0.770524	0.757074	-0.229843	0.204744	0.301039	-0.635924	0.922681	-0.382163	0.763168
C	2	D3	00:00:00	T02	T-22	entrained	-0.490605	-0.575147	-0.683008	-0.336546	-0.286212	-0.409542	-0.905919	-0.383575	-0.555552	-0.972776	-0.417525	0.0687819	-0.776724	-0.449079	0	-0.0869456
C	4	D3	02:00:00	T04	T-20	entrained	1.03231	-0.556686	-0.537094	1.34671	-0.0371015	-0.239856	1.55087	-0.217226	-0.355301	-0.461704	-0.475989	0	0.710086	-0.266076	1.19356	-0.347588
C	6	D3	04:00:00	T06	T-18	entrained	0.213661	-0.600715	-0.634224	0.383788	-0.209125	-0.574617	0.456728	-0.344649	-0.466814	-0.49436	-0.275126	0	0.408207	-0.366493	0.398118	0
C	8	D3	06:00:00	T08	T-16	entrained	0.320415	1.38353	2.03705	0.485873	0.799362	1.43949	0.379721	1.14387	1.67195	-0.566204	-0.812304	0.0687819	0.358893	0.524985	-0.0215507	0.294671
C	10	D3	08:00:00	T10	T-14	entrained	-0.43946	-0.449533	-0.482157	0	-0.872443	-0.813938	-0.601288	-0.617569	-0.553	0.255104	-0.361955	-0.0353332	-0.087473	-0.7151	-0.19454	0.538817
C	12	D3	10:00:00	T12	T-12	entrained	-0.563435	-0.440032	-0.432933	0	-1.06038	-0.926893	-0.814581	-0.752362	-0.754822	0.225713	-0.840089	0	-0.585688	-0.580032	0	0.710379
C	14	D3	12:00:00	T14	T-10	entrained	-0.456115	-0.586712	-0.477322	0	-1.25608	-1.01295	-0.674498	-0.999352	-0.897353	-0.930323	0	0	-0.830187	-1.00531	-0.497141	0.212189
C	16	D3	14:00:00	T16	T-8	sleep dep	-0.541307	0.773083	1.31803	0	0.463979	0.925147	-0.764205	0.472022	1.42929	-0.620087	0.721662	1.76666	-0.984352	0.305093	0	0.851149
C	18	D3	16:00:00	T18	T-6	sleep dep	-0.668591	-0.807537	-0.722563	0	-0.800877	-0.640224	-1.09039	-0.862344	-0.596584	3.2448	-0.324908	0.401149	-1.36297	-0.80209	0	0.129707
C	20	D3	18:00:00	T20	T-4	sleep dep	-0.579944	-0.733436	-0.48787	0	-0.308737	-0.27404	-1.20916	-0.628923	-0.506078	-1.07564	0.663776	0.164888	-1.22539	-0.417026	0	0.25068
C	24	D3	22:00:00	T24	T0	sleep dep	3.48158	-0.329401	0.448703	3.00349	0.0790269	1.07642	2.34104	-0.469706	0.395051	0.0265093	-0.888712	0	2.10172	-0.605227	3.27936	0
E	-8	D2	12:00:00	T-8	T-32	entrained	-0.460306	-0.609744	-0.722766	-0.243903	-0.718599	-0.748284	-0.640977	-0.81057	-0.801757	-0.48915	-1.41959	-1.20639	0.224412	-0.336175	-0.0771748	-0.845738
E	-6	D2	14:00:00	T-6	T-30	entrained	-0.54911	-0.333618	-0.49814	-0.112597	-0.374104	-0.534783	0.156711	-0.456809	-0.667699	-0.325366	0.305513	-0.230368	0.0511108	-0.3878	-0.287816	-0.244664
E	-4	D2	16:00:00	T-4	T-28	entrained	-0.526761	0.743254	0.678357	-0.465758	1.54422	1.08401	0.45876	1.01251	0.566409	-0.230059	1.10492	0.474281	0.51772	1.30138	-0.190895	0.680365
E	-2	D2	18:00:00	T-2	T-26	entrained	-0.539591	0.737237	0.478844	-0.489941	1.16367	0.85157	0.53808	0.679228	0.465517	-0.148592	-0.279331	-0.0490745	0.0192458	1.07001	0.07596	0.263224
E	0	D2	20:00:00	T0	T-24	entrained	-0.544056	-0.147266	-0.303161	-0.425163	0.531418	0.0474498	-0.388508	0.13501	-0.248196	-0.410718	0.395225	-0.108365	-0.556251	0.167486	0	-0.197827
E	2	D2	22:00:00	T02	T-22	entrained	-0.461827	0.817879	0.230151	-0.396171	0.873096	0.309298	-0.699415	1.02426	0.406655	-0.499712	-0.210761	-0.35351	-0.596502	1.01595	0	1.01847
E	4	D3	00:00:00	T04	T-20	entrained	-0.458392	-0.341825	-0.479304	-0.578484	-0.129063	-0.347999	-1.29694	-0.274137	-0.425379	-0.496434	-0.340758	-0.304481	-1.13206	-0.298257	0	-0.0060888
E	6	D3	02:00:00	T06	T-18	entrained	0.340595	0.134718	0.10284	0.424923	0.243543	0.118349	-0.273436	0.138733	0.176287	0.19063	-0.570752	-0.222386	-0.86664	0.316802	-0.0287144	0.291033
E	8	D3	04:00:00	T08	T-16	entrained	1.68126	-1.04401	-1.0161	1.97263	-0.880476	-1.08231	0.467458	-0.940512	-1.02446	-0.590042	-0.9636	-1.18928	0.7691	-0.906378	1.14273	-0.791095
E	10	D3	06:00:00	T10	T-14	entrained	1.77139	-0.726617	-0.829149	1.26589	-0.907091	-0.944987	0.180399	-0.886144	-0.831835	-0.550462	-0.987314	-1.01027	0.599339	-0.676875	2.01825	-0.293941
E	12	D3	08:00:00	T12	T-12	entrained	-0.456626	-0.762636	-0.669051	0.310091	-0.705707	-0.638186	1.55044	-0.697309	-0.738612	1.72635	0.860928	-0.177918	1.48119	-1.05392	-0.256155	-0.846714
E	14	D3	10:00:00	T14	T-10	entrained	-0.466537	-0.68173	-0.686491	-0.331433	-0.880426	-0.830563	0.705017	-0.770798	-0.753153	-0.0178328	0.2458	-0.267994	0.95383	-0.73651	-0.104959	-0.503731
E	16	D3	12:00:00	T16	T-8	sleep dep	-0.354379	-1.27649	-1.24945	-0.601256	-1.35936	-1.38144	-0.702461	-1.24063	-1.33789	-0.293557	-1.06074	-1.00685	-0.382018	-1.16173	-0.320769	-0.514952
E	18	D3	14:00:00	T18	T-6	sleep dep	-0.56086	1.19837	1.41188	-0.601415	0.659909	1.28063	0.536276	1.08705	1.4083	0.40929	1.99462	2.04777	-0.26139	0.572369	0	0.0719727
E	20	D3	16:00:00	T20	T-4	sleep dep	-0.577296	0.451982	0.853104	0	0.698422	1.13858	-1.98565	0.629787	0.717796	-0.376966	2.94488	1.38645	-1.69159	0.287031	0	-0.0129192
E	22	D3	18:00:00	T22	T-2	sleep dep	-0.472056	2.74046	2.7129	0	2.28308	2.54987	-1.29109	2.47699	2.63753	-0.258955	0.0572329	2.17091	-1.22883	2.61593	0	3.09003
E	24	D3	20:00:00	T24	T0	sleep dep	-0.545847	1.88438	1.98635	-0.616219	1.29924	1.28045	-0.765268	1.87147	1.77124	0.0448152	0.414367	1.78666	-1.08796	1.57816	0	1.86739
E	26	D3	22:00:00	T26	T2	sleep dep	-0.485328	0.0339942	-0.00738057	-0.405669	-0.0956279	-0.0276068	-1.01385	-0.0997745	0.0710127	0.0756535	-0.00247994	-0.216685	-1.07404	0.0403762	0	0.216387
E	28	D4	00:00:00	T28	T4	sleep dep	-0.490848	1.08899	1.24341	-0.174157	1.13334	1.30847	1.01809	1.10937	1.46199	4.24308	0.083518	1.04324	-0.670729	1.07845	0	1.01603
E	30	D4	02:00:00	T30	T6	sleep dep	0.0743311	0.108303	0.0927245	-0.0625035	0.0971453	0.186452	0.166852	0.140154	0.318312	-0.157698	-0.130763	0.558656	-0.0150418	-0.00429601	0	0.296888
E	32	D4	04:00:00	T32	T8	sleep dep	2.12731	-0.527228	-0.427682	2.74903	-0.205734	-0.178257	1.67942	-0.355581	-0.135452	-0.447627	0.119803	-0.108365	1.37168	-0.384768	1.08523	-0.579841
E	34	D4	06:00:00	T34	T10	sleep dep	2.99673	-0.653152	-0.56476	2.19685	-1.21229	-0.942107	2.02776	-1.01666	-0.715506	-0.460254	-1.5333	-1.15166	2.20098	-0.927481	3.57997	-0.566668
E	36	D4	08:00:00	T36	T12	sleep dep	-0.391569	-0.907322	-0.765668	-0.0335718	-1.02217	-0.703495	0.449662	-0.874174	-0.642899	-0.318932	0.115232	-0.773107	1.42721	-1.27052	0.181927	0
E	38	D4	10:00:00	T38	T14	sleep dep	-0.475368	-0.876897	-0.626497	-0.587307	-0.954617	-0.673913	0.242404	-0.82654	-0.612522	-0.161826	-0.225903	-0.0798602	0.601762	-1.07542	0.0442993	0
E	40						-0.174859	-1.05103	-0.94495	-0.495246	-1.0818	-1.1212	-1.11974	-1.05492	-1.06569	-0.45564	-0.916744	-1.01141	-0.654517	-0.823817	0	-0.384199
G	-8	D2	12:00:00	T-8	T-32	entrained	-0.624864	-0.849428	0	-0.765983	-0.914415	-0.921031	-0.95089	-0.829575	-0.929325	-0.986019	-1.34904	0	-0.787825	-0.818709	0	0
G	-6	D2	14:00:00	T-6	T-30	entrained	-0.627628	-0.732383	0	-0.648351	-0.763801	-0.74567	-0.419807	-0.747504	-0.787649	0.842648	0.269092	0	-0.335234	-0.805958	0	0
G	-4	D2	16:00:00	T-4	T-28	entrained	-0.638345	-0.482969	-0.576534	0	-0.155324	-0.514217	-1.02754	-0.299806	-0.571114	-0.872959	-0.0370755	0	-0.959073	0.0936026	0	0.837587
G	-2	D2	18:00:00	T-2	T-26	entrained	-0.62353	-0.248668	-0.39761	0	0.016834	-0.435937	-1.08365	-0.0884566	-0.44209	-1.11464	-0.838459	0	-0.991175	0.217729	0	0.839018
G	0	D2	20:00:00	T0	T-24	entrained	-0.562769	1.94995	1.07324	-0.598505	2.13437	1.4245	-0.572294	2.06028	1.1783	-0.0317513	0.603232	1.17067	-0.645452	2.06848	0	2.07084
G	2	D2	22:00:00	T02	T-22	entrained	-0.160463	0.221305	0.0647558	0.115594	0.37787	-0.0630705	-0.204044	0.156049	-0.106151	0.836425	-0.273156	0.474301	-0.103305	0.992895	-0.197167	1.89773
G	4	D3	00:00:00	T04	T-20	entrained	0.309549	-0.331624	-0.332546	0.567458	-0.120166	-0.188046	0.346216	-0.260755	-0.188785	-0.650988	-0.358612	0	0.279097	-0.00684885	0.485758	0
G	6	D3	02:00:00	T06	T-18	entrained	-0.120342	-1.03016	0	0.160126	-1.07376	-0.771327	-0.64647	-1.14128	-0.882935	-1.84382	-1.19104	0	-0.79434	-1.68572	0.873483	0
G	8	D3	04:00:00	T08	T-16	entrained	0.341401	-0.62866	-0.413183	1.61272	-0.335078	-0.465362	1.15227	-0.408353	-0.489139	0.930814	-0.448372	0	1.58077	-0.386228	0.409388	0
G	10	D3	06:00:00	T10	T-14	entrained	2.89056	0.322034	0.28521	2.12006	-8.61649e-05	0.313519	2.20939	0.26661	0.548856	-1.00884	-1.09852	0	2.49023	0.197844	2.84662	0
G	12	D3	08:00:00	T12	T-12	entrained	0.0461267	-0.643256	-0.492782	0.0130967	-0.929597	-0.616034	0.75246	-0.806515	-0.578363	1.41625	-0.258094	0	1.04302	-1.04266	0.747178	0
G	14	D3	10:00:00	T14	T-10	entrained	-0.451053	-0.0125199	-0.19792	-0.63228	-0.160585	-0.13356	-0.259312	0.0569024	0.0284085	0.00870135	-0.530447	0	-0.191863	0.446543	-0.433621	0
G	16	D3	12:00:00	T16	T-8	sleep dep	-0.602232	-0.815479	-0.676205	-0.780006	-0.845727	-0.836431	-0.657031	-0.819371	-0.771175	-0.566971	-0.7321	0	-0.626496	-0.869537	-0.381483	0
G	18	D3	14:00:00	T18	T-6	sleep dep	-0.626393	-0.399397	-0.320779	-0.70297	-0.596595	-0.341266	-0.00531371	-0.56864	-0.246905	1.83115	0.938909	0.481173	-0.16252	-0.753391	0	0
G	20	D3	16:00:00	T20	T-4	sleep dep	-0.636932	-0.453455	-0.336007	0	-0.263107	-0.257988	-0.863894	-0.331462	-0.267992	-0.208083	1.99635	0.760638	-0.902969	-0.323229	0	0
G	22	D3	18:00:00	T22	T-2	sleep dep	-0.408349	1.94883	2.02219	-0.162191	1.68598	1.89443	-0.446964	1.70773	1.7334	0.130059	1.87893	2.08924	-0.562293	1.70618	0	1.84193
G	24	D3	20:00:00	T24	T0	sleep dep	2.209	2.16404	2.74966	1.70988	2.15843	2.7004	2.03818	2.25048	2.85733	1.05321	1.30932	2.38932	1.31421	1.27008	1.41175	0
G	26	D3	22:00:00	T26	T2	sleep dep	0.286261	0.0218352	0.201112	0.925333	-0.215249	-0.0429176	0.638691	-0.19634	-0.0846692	0.234821	0.119082	0	0.355214	-0.30107	0.356516	0
H	-16						-0.508383	-0.504521	-0.70485	0.609936	-0.0084333	-0.435743	1.39478	-0.160504	-0.568863	1.25459	0.0711968	0	2.59951	0.495577	3.90371	0.486202
H	-14						-0.816473	-0.993909	-0.961704	0	-0.969113	-0.879055	-1.10438	-0.972678	-0.929394	-0.721451	-0.429658	0	-0.632301	-0.911314	0	0
H	-12						0.0918932	-0.883916	-0.757961	0	-1.17702	-0.857178	-1.16628	-1.13226	-0.89798	-0.0398172	-0.87171	0	-0.825668	-1.17726	0	0
H	-10						-0.554475	-0.925284	-0.835795	0.42539	-1.06902	-0.883246	-0.496198	-1.0519	-0.956614	-0.953311	-0.888882	0	-0.183225	-1.03796	0	0
H	-8	D2	20:00:00	T-8	T-32	entrained	-0.305955	-0.422459	-0.602292	0	-0.212429	-0.439767	-0.349034	-0.30851	-0.517103	0.275722	1.7421	0.380691	-0.531561	-0.0641226	0	-0.0179975
H	-6	D2	22:00:00	T-6	T-30	entrained	0.954437	2.68441	2.37922	0.607658	2.98502	2.97842	0.713983	2.74431	2.50744	1.24849	1.31019	1.75023	-0.0262756	2.89547	0	2.05985
H	-4	D3	00:00:00	T-4	T-28	entrained	-0.375767	0.831538	0.369723	0	0.718249	0.623922	-0.379818	0.576423	0.505926	1.92053	1.07889	0.901023	-0.222611	0.911604	0	1.23346
H	-2	D3	02:00:00	T-2	T-26	entrained	4.02051	0.565667	0.778582	0.225837	1.21135	0.790258	-0.399028	0.570228	0.48283	-0.364073	-0.153342	0.271067	-0.414789	1.14645	0	0.541597
H	0	D3	04:00:00	T0	T-24	entrained	-0.183043	-0.868677	-0.731406	0	-0.7094	-0.729063	-1.1571	-0.917859	-0.801953	-1.48589	-0.717421	0	-0.831803	-0.846053	0	0
H	2	D3	06:00:00	T02	T-22	entrained	-0.433989	-0.619633	-0.653571	0	-0.534681	-0.549618	-1.01915	-0.705093	-0.6431	-1.38827	-0.640667	0	-0.50603	-0.496889	0	-0.0654782
H	4	D3	08:00:00	T04	T-20	entrained	0.730715	-0.055971	-0.178781	2.783	-0.361893	-0.221142	2.23635	-0.40807	-0.260916	-0.16795	-0.515778	-0.224561	2.78971	-0.393441	0	0.509943
H	6	D3	10:00:00	T06	T-18	entrained	0.198094	-0.417363	-0.43884	1.5554	-0.34985	-0.400033	1.14425	-0.332969	-0.444997	-0.0886298	-0.481955	0	1.25089	-0.462924	2.62796	-0.242966
H	8	D3	12:00:00	T08	T-16	entrained	-0.745852	-0.102795	-0.227771	0	-0.111766	-0.174294	0.0994453	-0.0874767	-0.193072	0.203374	-0.424974	-0.0979521	0.128694	0.0927001	0	0.331325
H	10	D3	14:00:00	T10	T-14	entrained	-0.801918	-0.516082	-0.495613	0	-0.467886	-0.381064	-0.700028	-0.444502	-0.402448	-0.393709	-0.216567	0.0749772	-0.630124	-0.554145	0	0
H	12	D3	16:00:00	T12	T-12	entrained	-0.0603996	-1.09164	0	0.207034	-1.2347	-1.02404	-0.455764	-1.16056	-1.0094	-0.196715	-0.837626	0	-0.391831	-1.36257	0	0
H	14	D3	18:00:00	T14	T-10	entrained	-0.721593	-0.512405	-0.209915	0.17184	-0.450594	-0.470129	-0.314379	-0.464048	-0.488508	-0.378891	-0.752546	0	-0.151558	-0.255153	0	-0.090349
H	16	D3	20:00:00	T16	T-8	sleep dep	-0.430754	1.09592	1.32205	0	0.847159	0.959461	0.081794	0.969545	1.0372	2.19075	3.18092	1.94632	-0.637447	0.548029	0	0.500899
H	18	D3	22:00:00	T18	T-6	sleep dep	-0.056626	0.316935	0.0812775	1.5558	0.352097	-0.00338316	1.81668	0.521489	0.117006	1.39754	0.758863	0.689494	0.79944	0.223806	0	0.752999
H	20	D4	00:00:00	T20	T-4	sleep dep	-0.128594	2.52894	2.65805	0	1.764	2.38077	-0.189769	2.23742	2.72747	0.589517	0.762766	2.32615	-0.596082	1.66913	0	0.973445
H	22	D4	02:00:00	T22	T-2	sleep dep	0.361438	0.115098	0.088603	0.642674	0.249912	-0.0809993	0.544002	0.322622	0.151925	0.0961609	0.286889	0.663246	0.144132	0.429684	0	0.726997
H	24	D4	04:00:00	T24	T0	sleep dep	0.735836	0.175935	0.392157	0	0.057557	-0.0757767	-0.303277	0.17442	0.207328	-0.513997	-0.765035	0.048729	-0.386883	0.517024	0	1.23572
H	26	D4	06:00:00	T26	T2	sleep dep	-0.712159	0.324362	0.436111	0	0.487141	0.683194	-0.570375	0.402415	0.621887	-0.920188	-0.397915	-0.0686159	-0.638041	0.210899	0	-0.144613
H	28	D4	08:00:00	T28	T4	sleep dep	0.771685	-0.482791	-0.567953	1.34272	-0.686396	-0.624338	1.59042	-0.487822	-0.470292	0.310588	-0.54596	-0.082512	1.17885	-0.797191	0	0.0385272
H	30	D4	10:00:00	T30	T6	sleep dep	-0.973079	-1.00626	-0.913172	0	-1.11614	-0.954247	-1.42939	-0.99402	-0.897087	-1.61403	-0.92791	0	-1.16391	-1.3353	0	0
H	32	D4	12:00:00	T32	T8	sleep dep	-0.0555478	0.764908	1.03956	0.15335	0.786843	0.767084	0.412265	1.10941	1.12271	-0.260346	0.376132	0.877863	-0.121079	0.553949	0	0.689691
I	-10						1.32338	-0.383496	-0.332584	2.27081	0.203055	-0.152166	1.83737	0.706604	0.160187	0.649964	0.83502	0.534272	1.24293	1.0318	0	0.057376
I	-8	D2	14:00:00	T-8	T-32	entrained	-0.611198	-0.361287	-0.348836	2.68764	-0.523855	-0.370864	2.18205	-0.0361468	-0.0827492	0.733705	1.26091	-0.0367097	2.23143	0.149236	0	0.0138335
I	-6	D2	16:00:00	T-6	T-30	entrained	-0.727019	0.602993	0.461547	0	1.12646	0.85863	1.28477	1.48952	1.36884	0.481836	2.39545	1.85092	0.831717	1.43264	0	-0.180856
I	-4	D2	18:00:00	T-4	T-28	entrained	1.40576	1.04986	0.767258	0	1.50823	0.985381	0.67699	1.61755	1.21973	0.835484	0.345423	0.693313	0.555657	1.83389	0	1.40469
I	-2	D2	20:00:00	T-2	T-26	entrained	0.135127	1.3467	1.46867	0	1.29324	1.49245	0.243615	1.82745	1.87953	0.118527	0.167388	1.37119	-0.488914	1.50978	0	1.37366
I	0	D2	22:00:00	T0	T-24	entrained	0.46006	1.40413	0.757849	0	1.50208	0.795338	0.623713	1.75926	1.26465	0.226102	0.91531	0.662026	0.409719	2.09876	0	2.22249
I	2	D3	00:00:00	T02	T-22	entrained	-0.452076	-0.691219	-0.650099	0	-0.111737	-0.453183	-0.376325	-0.0973242	-0.230557	-0.135919	-0.104028	0.247478	-0.888626	0.0915171	0	-0.46163
I	4	D3	02:00:00	T04	T-20	entrained	-0.220433	0.344076	0.141979	0	0.745803	0.505408	-0.243987	0.745527	0.668335	-0.486346	0.115897	0.609882	-0.427088	0.819519	0	1.0003
I	6	D3	04:00:00	T06	T-18	entrained	0.768916	-0.314497	-0.299737	0	0.0269347	-0.218623	-0.325392	0.0422738	-0.128245	-0.769135	-0.177337	0.0858298	-0.41271	-0.000194245	0	-0.14382
I	8	D3	06:00:00	T08	T-16	entrained	0.0167242	0.463351	0.467706	0	-0.189907	0.0948185	-0.595705	0.134148	0.191751	-0.951434	-1.2534	-0.354791	-0.670078	0.0535006	0	0.118936
I	10	D3	08:00:00	T10	T-14	entrained	-0.280398	-0.553098	-0.473207	0	-0.607252	-0.515245	1.58865	-0.636282	-0.659613	1.14468	0.974655	0.41434	2.3141	-0.609846	0	-0.724887
I	12	D3	10:00:00	T12	T-12	entrained	-0.719039	-0.49332	-0.546085	0	-0.7957	-0.620369	0.267814	-0.57153	-0.557664	0.37104	0.52084	0.0336853	0.0552983	-0.789661	0	-0.663828
I	14	D3	12:00:00	T14	T-10	entrained	-0.489979	-0.879722	-1.04887	0	-1.11298	-1.22874	0.185523	-0.940139	-1.17335	3.56031	-0.2393	0	-0.207821	-0.933541	0	-0.984641
I	16	D3	14:00:00	T16	T-8	sleep dep	-0.728427	1.80437	2.13996	0	0.642485	1.31574	1.21933	0.324254	1.11749	0.874778	1.55589	1.38162	1.3328	-0.184727	0	0.0168364
I	18	D3	16:00:00	T18	T-6	sleep dep	-0.75706	-0.493957	-0.39571	0	-0.247497	-0.11005	-1.05885	-0.491906	-0.298257	-0.549474	0.433568	0.46127	-1.21141	-0.489969	0	-0.598764
I	20	D3	18:00:00	T20	T-4	sleep dep	-0.447851	1.87155	2.19899	0	2.08408	2.72694	-1.06183	1.15877	1.8336	-0.383923	-0.678279	1.00618	-1.25671	0.653856	0	-0.050229
I	22	D3	20:00:00	T22	T-2	sleep dep	-0.669754	1.4434	1.49689	0	0.253121	0.40821	-0.0409517	0.26789	0.158445	0.328525	0.348041	0.0910443	0.56069	0.117601	0	2.239
I	24	D3	22:00:00	T24	T0	sleep dep	-0.438816	0.0857082	0.107593	0	0.3376	0.398235	-0.90295	-0.251094	0.0706459	-0.71889	-0.44439	-0.0367097	-0.672954	-0.1789	0	0.54285
I	26	D4	00:00:00	T26	T2	sleep dep	-0.613193	-0.0818596	-0.150902	0	0.430051	0.286192	-1.07146	-0.287287	-0.100309	-0.815515	-0.769042	-0.125355	-0.97777	-0.229542	0	-0.285959
I	28	D4	02:00:00	T28	T4	sleep dep	0.0678874	-0.312639	-0.383735	0	-0.225974	-0.334947	-1.1623	-0.587462	-0.477556	-0.84579	-1.14169	0	-1.23801	-0.414491	0	0.351663
I	30	D4	04:00:00	T30	T6	sleep dep	0.606861	-1.03241	-0.935623	0	-1.17944	-1.14069	-0.805455	-1.12678	-1.14846	-0.796834	0	0	-0.844054	-1.05813	0	-0.454123
I	32	D4	06:00:00	T32	T8	sleep dep	3.73755	-1.27028	-1.10122	2.96125	-1.41305	-1.1552	-0.592981	-1.36053	-1.29605	-1.02294	0	0	-0.375327	-1.33702	4.8	-1.20335
I	34	D4	08:00:00	T34	T10	sleep dep	-0.361719	-1.40191	-1.27914	0	-1.45532	-1.29434	-0.738178	-1.43155	-1.42862	-0.747877	-0.714061	0	0.267376	-1.37226	0	-1.19635
I	36	D4	10:00:00	T36	T12	sleep dep	-0.785927	-1.28812	-1.11953	0	-1.19782	-1.12126	-1.18904	-1.30643	-1.28778	-0.77622	-0.784751	-0.331326	-0.243048	-1.3144	0	-1.47612
I	38	D4	12:00:00	T38	T14	sleep dep	-0.219377	-0.858327	-0.943151	0	-1.09261	-1.15167	0.0555931	-0.948779	-1.064	-0.32466	-0.205264	-0.396507	0.112811	-0.87943	0	-0.917075
K	-10						4.24068	-1.01209	-0.895132	2.46453	-1.02573	0.700708	-0.1373	-1.09291	-0.936709	-0.0827416	-1.23811	0	0.661109	-0.744736	2.36591	-0.715513
K	-8	D2	14:00:00	T-8	T-32	entrained	0.316152	-1.07557	-0.915657	2.19359	-1.45525	-0.820873	1.67873	-1.36453	-1.1787	3.24126	1.76346	-1.06369	2.23102	-1.42999	1.51318	-1.30677
K	-6	D2	16:00:00	T-6	T-30	entrained	-0.320174	0.516353	0.335365	0.236165	0.93493	0	1.05864	0.824074	0.449745	0.109323	1.88172	1.42281	1.35666	1.48791	0.854927	0.602655
K	-4	D2	18:00:00	T-4	T-28	entrained	0.230112	-0.205365	-0.294126	0.348371	-0.148317	0	3.14524	0.0233777	-0.380227	0.863498	0.279005	-0.502289	2.10289	0.0281973	0.683716	-0.0764265
K	-2	D2	20:00:00	T-2	T-26	entrained	-0.177552	-0.150267	-0.335817	0.0679391	0.294895	0	-0.293312	0.335221	-0.0837372	0.673354	1.26	0.300014	0.128888	1.0329	0.195015	0.234458
K	0	D2	22:00:00	T0	T-24	entrained	-0.283466	0.321473	0.0102874	0	0.445572	0	-0.699875	0.836776	0.105257	-0.1967	0.407402	0.168806	-0.546949	0.654634	0	0.734183
K	2	D3	00:00:00	T02	T-22	entrained	-0.500158	-0.837089	-0.787869	0	-0.242164	0	-0.763212	-0.353114	-0.647719	-0.649973	0.210301	-0.586176	-0.979907	-0.608078	0	-1.17112
K	4	D3	02:00:00	T04	T-20	entrained	-0.0886592	0.381664	-0.00554763	0	1.28606	0	0	0.955813	0.31525	-1.04691	-0.225574	0.459184	-1.05946	1.10593	0	1.3106
K	6	D3	04:00:00	T06	T-18	entrained	0.0494266	0.271051	0.00561478	0.0970147	-0.301289	0	-0.838656	-0.161123	-0.0837372	-1.23385	-0.822508	-0.525949	-0.991171	0.0338822	0	0.576267
K	8	D3	06:00:00	T08	T-16	entrained	-0.670508	-1.12913	-1.03379	0.554565	-1.11296	-0.866657	-0.576928	-1.12092	-1.1067	-1.10389	-0.730152	0	0.356983	-1.13328	0	-0.984754
K	10	D3	08:00:00	T10	T-14	entrained	-0.72246	-0.448499	-0.503201	-0.012327	-0.322007	0	-0.270725	-0.366793	-0.338229	0.39486	-0.441822	-0.306553	0.979316	-0.18958	0	0.68017
K	12	D3	10:00:00	T12	T-12	entrained	-0.789188	-0.443039	-0.401632	0	-0.739331	0	-0.0702381	-0.752404	-0.60822	1.77901	0.542557	-0.216213	0.168312	-0.680233	0	-0.173733
K	14	D3	12:00:00	T14	T-10	entrained	0.432073	-1.34927	-1.15815	0.259778	-1.47286	-1.17064	-0.514058	-1.46044	-1.2592	-0.500163	-0.213184	-0.672213	-0.944003	-1.58305	0	-1.66837
K	16	D3	14:00:00	T16	T-8	sleep dep	0.93036	-0.877321	-0.788665	2.0685	-1.16783	0.697066	0.718904	-1.10854	-0.90071	0.754662	0.226069	-0.0140242	1.24754	-0.98875	1.72262	-0.242589
K	18	D3	16:00:00	T18	T-6	sleep dep	-0.281175	0.344075	0.204081	0.0954827	0.152281	0	1.48034	0.369581	0.090757	-0.1378	-0.0172097	1.14964	1.10815	0.355956	0.693689	0.989817
K	20	D3	18:00:00	T20	T-4	sleep dep	-0.389801	0.873056	0.826788	0	0.331659	0	-0.0725666	0.948485	0.656738	-0.294653	-1.09845	0.637712	-0.387142	0.19634	0	0.171374
K	22	D3	20:00:00	T22	T-2	sleep dep	-0.680936	0.765354	0.998222	0	1.18478	0	-0.578791	1.19145	0.876731	0.21816	2.12387	1.56047	-0.439238	0.985016	0	0.250126
K	24	D3	22:00:00	T24	T0	sleep dep	-0.0805695	2.83934	2.53022	0	2.29367	0	-0.753432	2.68064	2.42368	-0.852282	-0.499263	1.89171	-0.905987	2.67803	0	2.92811
K	26	D4	00:00:00	T26	T2	sleep dep	-0.0208087	0.457885	0.543643	0.232335	0.889821	0	0.494899	0.643482	1.00673	0.777709	0.454706	0.375297	0.0845359	0.320316	0	-0.922495
K	28	D4	02:00:00	T28	T4	sleep dep	0.890707	-0.147089	-0.0437941	0.685821	0.150724	0	-0.586708	0.000416877	0.114256	-0.673021	0.364603	0.106429	-0.662405	-0.0078802	2.27615	-0.496162
K	30	D4	04:00:00	T30	T6	sleep dep	-0.376521	0.0742797	0.0315739	0	0.364743	0	-0.598351	0.348737	0.29075	-0.55138	-0.270625	0.388203	-0.901059	0.231543	0	0.565546
K	32	D4	06:00:00	T32	T8	sleep dep	-0.675512	-1.10432	-0.974013	0	-1.03498	-0.0318456	-0.381098	-1.19322	-0.972208	-0.135239	-0.519536	-0.82493	-0.579333	-1.17941	0	-1.13937
K	34	D4	08:00:00	T34	T10	sleep dep	-0.643247	-0.553003	-0.556452	0	-0.768951	1.49224	-0.775786	-0.715601	-0.642719	-0.952156	-1.78549	-0.321609	-0.616645	-0.805302	0	0.570906
K	36	D4	10:00:00	T36	T12	sleep dep	-0.477151	2.19702	2.85997	0	1.71761	0	-0.507538	0.903704	2.67717	-0.744085	-0.157996	1.14749	-0.613125	0.505732	0	-0.630164
K	38	D4	12:00:00	T38	T14	sleep dep	0.0883786	0.290494	0.348067	-0.0700786	-0.255073	0	0.928938	-0.372167	0.131756	0.343002	-1.49378	-0.39044	-0.79898	-0.266108	0	-0.0867344
L	-8	D2	12:00:00	T-8	T-32	entrained	-0.751767	-0.894284	-0.955742	-0.724223	-1.07162	-0.987293	-0.830347	-0.922399	-0.903206	-0.234035	0	0	-0.825366	-1.00483	-0.934916	0.112719
L	-6	D2	14:00:00	T-6	T-30	entrained	-0.827892	-0.848157	-0.778735	0	-0.842316	-0.764407	-0.893218	-0.837664	-0.746858	-0.377145	2.94051	0	-0.907593	-0.936996	-0.94013	-0.957329
L	-4	D2	16:00:00	T-4	T-28	entrained	-0.833655	0.396193	0.291717	0	0.981224	0.811437	-0.920846	0.699955	0.818406	-0.434005	1.4525	2.11841	-0.998317	0.725197	-1.0259	0.548369
L	-2	D2	18:00:00	T-2	T-26	entrained	-0.663936	-0.0444582	0.0746634	-0.657064	0.14497	0.0455591	-0.765955	-0.020852	-0.0527478	-0.49406	-0.396243	0	-0.882978	0.408265	-0.842111	0.545263
L	0	D2	20:00:00	T0	T-24	entrained	-0.197376	0.0907268	0.0294104	-0.275251	0.0782363	0.0468259	-0.273782	0.00189181	-0.0748986	-0.426977	-0.228317	0	-0.44321	0.241804	-0.00568825	1.14062
L	2	D2	22:00:00	T02	T-22	entrained	1.58756	1.12546	1.25845	2.5534	1.21888	1.26832	2.10522	1.49981	1.5586	-0.37395	0.441055	1.50575	1.85322	1.2313	0.967075	1.26972
L	4	D3	00:00:00	T04	T-20	entrained	1.5802	1.4992	1.96207	1.64243	1.56344	1.993	1.71296	1.52408	1.97881	0.781148	0.488478	0	1.36649	0.616545	1.70952	-0.0256953
L	6	D3	02:00:00	T06	T-18	entrained	1.64464	-0.0652115	0.0910826	1.53415	-0.0478387	0.0584551	1.60055	0.039159	0.0437776	-0.541337	0.0601113	0	1.44767	-0.278678	1.32187	-0.569148
L	8	D3	04:00:00	T08	T-16	entrained	-0.175674	-0.747779	-0.747899	0.21056	-0.601717	-0.668581	0.00998243	-0.652633	-0.697544	2.93929	-0.620922	0	0.373709	-0.717204	0.0669138	0
L	10	D3	06:00:00	T10	T-14	entrained	0.422259	-0.77423	-0.88526	0.781314	-0.873798	-0.805147	0.637722	-0.780891	-0.785662	-0.811584	0	0	0.947554	-0.983481	0.667152	-0.862391
L	12	D3	08:00:00	T12	T-12	entrained	-0.108186	-0.774153	-0.891667	-0.105542	-0.820301	-0.856722	0.0786244	-0.798071	-0.786147	-0.14012	0.04534	0	0.343623	-0.840106	0.272989	-0.767897
L	14	D3	10:00:00	T14	T-10	entrained	-0.731199	0.462284	0.41346	-0.693005	0.315837	0.143877	-0.485891	0.265654	0.0153212	0.862286	-0.0246292	0	-0.402649	0.38549	-0.561739	0.0337518
L	16	D3	12:00:00	T16	T-8	sleep dep	-0.698744	-0.746527	-0.717864	-0.658309	-0.920696	-0.827855	-0.683523	-0.887144	-0.833359	-0.122231	0	0	-0.637983	-0.885719	-0.561609	-0.470661
L	18	D3	14:00:00	T18	T-6	sleep dep	-0.822583	-0.807536	-0.897674	0	-0.806985	-0.818424	-0.872392	-0.797646	-0.819616	-0.354145	1.44861	0	-0.913762	-0.849253	-0.975844	-0.534545
L	20	D3	16:00:00	T20	T-4	sleep dep	-0.828921	0.0736506	-0.152402	0	0.218037	0.155537	-0.905319	0.00277201	-0.0424001	-0.327951	0.70927	0	-1.03149	0.264579	-1.01534	0.373576
L	22	D3	18:00:00	T22	T-2	sleep dep	-0.718182	1.84603	1.71618	-0.703867	1.83215	1.50831	-0.766337	1.86102	1.44429	-0.278118	0.125416	2.37223	-0.93186	1.99081	-0.939478	1.79631
L	24	D3	20:00:00	T24	T0	sleep dep	-0.396608	2.35031	1.96688	-0.41583	1.94635	2.00581	-0.375204	1.80535	1.90137	-0.0570649	0.425506	1.94774	-0.558258	2.33705	-0.515988	2.66983
L	26	D3	22:00:00	T26	T2	sleep dep	2.47224	1.93376	1.96848	1.86081	1.8286	1.84693	2.10008	2.096	1.91398	-0.416116	0.398296	1.76394	2.15576	1.84706	1.74575	1.1628
L	28	D4	00:00:00	T28	T4	sleep dep	1.34619	0.0126229	0.047832	0.665647	0.161811	0.179345	0.843707	0.0919239	0.284687	-0.234674	-0.176229	0	0.789966	0.201044	1.89813	0.00358457
L	30	D4	02:00:00	T30	T6	sleep dep	0.932104	-0.483993	-0.567288	0.792781	-0.545592	-0.646536	0.953029	-0.464333	-0.576928	-0.677419	-0.390801	0	1.08215	-0.45491	1.24562	-0.516356
L	32	D4	04:00:00	T32	T8	sleep dep	-0.0909895	-0.485013	-0.368655	-0.0209154	-0.454259	-0.526226	-0.0165459	-0.514504	-0.535213	-0.523449	-0.00830301	0	0.358113	-0.305374	0.0789055	-0.549185
L	34	D4	06:00:00	T34	T10	sleep dep	0.147903	-0.741926	-0.654189	-0.130143	-0.872894	-0.803394	-0.0783865	-0.836234	-0.782913	-0.600753	0	0	0.0513173	-0.804075	0.67406	-0.709781
L	36	D4	08:00:00	T36	T12	sleep dep	-0.721575	-0.942913	-0.982173	-0.701863	-0.915133	-0.922551	-0.630388	-0.898068	-0.912584	0.110322	0.151849	0	-0.533468	-0.918265	-0.498001	0
L	38	D4	10:00:00	T38	T14	sleep dep	-0.815565	-0.71353	-0.669407	-0.767618	-0.698884	-0.705437	-0.6615	-0.650951	-0.642087	3.19484	-0.121809	0	-0.76822	-0.604757	-0.8949	-0.694697
L	40						-0.750246	-0.720537	-0.551269	-0.754253	-0.817509	-0.73084	-0.882236	-0.826222	-0.767068	-0.462755	0	0	-0.93442	-0.665492	-0.93635	-0.185404
M	-6	D2	14:00:00	T-6	T-30	entrained	-0.339636	-0.861003	-0.764841	-0.107699	-0.686813	-0.70607	0.322934	-0.794912	-0.782241	0.93547	2.23335	0.159512	0.357713	-0.642028	0.0793811	0
M	-4	D2	16:00:00	T-4	T-28	entrained	-0.449816	1.45355	1.21092	0	1.65881	1.37618	-0.106649	1.88917	1.58423	1.32597	1.85933	1.75138	-0.463774	1.97908	0	1.02988
M	-2	D2	18:00:00	T-2	T-26	entrained	-0.407584	0.226902	0.106872	-0.104169	0.603373	0.199223	-0.204666	0.469179	0.0736864	0.203942	0.341162	0.424824	-0.35865	0.807716	0	0.743138
M	0	D2	20:00:00	T0	T-24	entrained	-0.4246	0.101516	-0.122685	0	0.506988	0.0985306	-0.427645	0.464495	0.0976349	0.436113	0.0903161	0.312514	-0.0503914	0.775091	0	1.04341
M	2	D2	22:00:00	T02	T-22	entrained	-0.415144	0.143675	-0.0278075	0	0.459142	0.0570652	-0.730925	0.415785	0.17041	-0.599901	-0.597566	-0.13998	-0.551684	0.948003	0	1.2794
M	4	D3	00:00:00	T04	T-20	entrained	-0.471663	-0.323828	-0.410787	-0.150795	-0.0751634	-0.271057	-0.563266	-0.182454	-0.189247	-0.698859	-0.236643	0.0927777	-0.323073	-0.129484	0	-0.0316484
M	6	D3	02:00:00	T06	T-18	entrained	0.77397	-0.743999	-0.659088	3.28748	-0.798289	-0.592975	1.6037	-0.737346	-0.665358	-1.10154	-0.733015	0	2.25776	-0.775058	0.658727	0
M	8	D3	04:00:00	T08	T-16	entrained	-0.250879	-0.594868	-0.546161	-0.0220633	-0.635047	-0.598209	-0.453906	-0.663407	-0.605522	-1.35427	-0.693731	0	-0.0898705	-0.605608	0.269176	0
M	10	D3	06:00:00	T10	T-14	entrained	-0.233171	-0.842788	-0.787056	-0.0519541	-0.822185	-0.780386	-0.26612	-0.860581	-0.844078	-0.985076	-0.406465	0	0.0274192	-0.881788	-0.132548	0
M	12	D3	08:00:00	T12	T-12	entrained	-0.483515	-0.616026	-0.549863	0	-0.569279	-0.437628	-0.161374	-0.568051	-0.524526	0.505383	-0.230914	0.00325536	-0.00104245	-0.650151	0	0
M	14	D3	10:00:00	T14	T-10	entrained	-0.513139	-0.595871	-0.469102	0	-0.703556	-0.541713	0.386561	-0.605103	-0.565775	1.60838	-0.527591	0	0.571864	-0.769265	0	0
M	16	D3	12:00:00	T16	T-8	sleep dep	-0.454403	-0.749016	-0.671352	0	-0.725123	-0.718117	-0.394715	-0.731652	-0.761295	0.869244	-0.718283	0	-0.507844	-0.429767	-0.221635	-0.224499
M	18	D3	14:00:00	T18	T-6	sleep dep	-0.504721	-0.372007	-0.33072	0	-0.458085	-0.375577	-0.355145	-0.395097	-0.381336	1.63503	1.64163	0.581081	-0.55375	-0.393213	0	0.144286
M	20	D3	16:00:00	T20	T-4	sleep dep	-0.471522	0.825746	0.874914	0	0.695123	0.861885	-0.513514	0.730426	0.902305	1.42722	1.92726	1.2175	-0.788559	0.56749	0	0.677163
M	22	D3	18:00:00	T22	T-2	sleep dep	-0.464846	0.344375	0.298709	0	0.538647	0.438064	-0.674741	0.410845	0.409466	0.161314	-0.114289	0.657582	-0.888634	0.616228	0	0.678009
M	24	D3	20:00:00	T24	T0	sleep dep	-0.439092	3.41578	3.71105	0	3.13464	3.63017	-0.465547	3.04017	3.33462	1.07934	0.925924	2.92005	-0.698354	2.46426	0	1.70232
M	26	D3	22:00:00	T26	T2	sleep dep	-0.454391	1.47411	1.34976	0	1.11081	1.16513	-0.315098	1.24955	1.36162	0.147612	-0.469893	0.475282	-0.546176	1.3642	0	2.0415
M	28	D4	00:00:00	T28	T4	sleep dep	-0.179855	0.563579	0.408165	-0.0701762	0.703441	0.540792	-0.729913	0.656774	0.706857	-0.778787	-0.123292	0.587592	-0.682516	0.411623	0	0.511379
M	30	D4	02:00:00	T30	T6	sleep dep	2.93076	0.105306	0.125616	1.97779	-0.0357571	-0.206264	2.41993	-0.0135663	-0.0121709	-0.851863	-0.294751	0.0390643	2.01469	0.0719246	1.81355	0.431024
M	32	D4	04:00:00	T32	T8	sleep dep	2.60792	-0.594132	-0.47697	1.78397	-0.746386	-0.665696	2.46986	-0.723489	-0.694025	-0.382955	-0.763297	0	2.25891	-0.805885	2.85659	0
M	34	D4	06:00:00	T34	T10	sleep dep	1.87069	-0.674862	-0.647286	0.949183	-1.01798	-0.796515	1.41991	-0.956932	-0.82928	-0.684396	0	0	1.26986	-1.1625	2.59818	0
M	36	D4	08:00:00	T36	T12	sleep dep	-0.346478	-0.221739	-0.212471	-0.180767	-0.338899	-0.199252	0.146968	-0.336762	-0.184171	-0.151545	0.158245	0	0.0427977	-0.73471	0.0345606	0
M	38	D4	10:00:00	T38	T14	sleep dep	-0.435055	-0.671273	-0.674592	0	-0.81822	-0.679794	-1.05472	-0.782456	-0.714327	-1.31011	-0.708872	0	-1.00271	-1.0029	0	0
M	40						-0.443832	-0.793115	-0.735221	0	-0.980191	-0.797784	-1.35193	-0.974584	-0.887472	-1.43572	0	0	-1.29398	-1.02327	0	0.0520894
P	-8	D2	14:00:00	T-8	T-32	entrained	-0.498144	0.344277	0.738585	-0.113115	-0.118392	0.440795	0.36587	0.103723	0.61431	2.28338	1.4347	1.94467	0.323694	-0.124016	-0.21569	0.574851
P	-6	D2	16:00:00	T-6	T-30	entrained	-0.50844	-0.411721	-0.216353	0	-0.0105138	0.0465926	-0.665311	-0.163249	0.133774	0.0113661	1.96239	0.996219	-0.614315	-0.110451	0	0
P	-4	D2	18:00:00	T-4	T-28	entrained	-0.472168	-0.175926	-0.211877	0	0.229313	-0.103896	-0.704375	0.201084	0.0211806	-0.674844	0.00249224	0.686941	-0.869782	0.351618	0	1.01486
P	-2	D2	20:00:00	T-2	T-26	entrained	-0.382514	0.771805	0.807221	-0.277376	0.491987	0.618159	-0.279986	0.874001	0.845187	0.379931	0.546132	1.49931	-0.417616	0.734858	0	1.69736
P	0	D2	22:00:00	T0	T-24	entrained	-0.0674624	-0.655401	-0.524221	0.114388	-0.530416	-0.558715	-0.21134	-0.516332	-0.495634	-0.872462	-0.745179	0	-0.294847	-0.634543	-0.278223	0
P	2	D3	00:00:00	T02	T-22	entrained	1.07164	-0.748036	-0.632646	1.02304	-0.729689	-0.762428	0.780681	-0.592267	-0.746367	-1.08342	-0.697328	0	0.748891	-0.731655	1.73594	0
P	4	D3	02:00:00	T04	T-20	entrained	1.17416	-0.837785	0	1.08174	-0.653065	-0.6783	1.0517	-0.771833	-0.7805	-1.11373	-0.557098	0	1.38635	-1.01238	1.32501	0
P	6	D3	04:00:00	T06	T-18	entrained	-0.435633	-0.689464	-0.408833	-0.319302	-0.410267	-0.567027	-0.499432	-0.4248	-0.570124	-0.685755	-0.164986	0	-0.120689	-0.460862	-0.245468	0
P	8	D3	06:00:00	T08	T-16	entrained	-0.49569	-0.646093	-0.735103	0	-0.392311	-0.659969	-0.580527	-0.405835	-0.69914	-0.214137	0.145381	0	-0.220649	-0.162448	0	0.5311
P	10	D3	08:00:00	T10	T-14	entrained	-0.478264	-0.0861772	-0.119865	0.235966	-0.514372	-0.382005	1.0265	-0.295135	-0.235026	2.09546	-0.111818	0	0.954848	-0.550405	0	0
P	12	D3	10:00:00	T12	T-12	entrained	-0.477138	0.0121484	0.123843	-0.34449	-0.00366227	0.0221668	-0.242623	0.182378	0.0842932	1.06735	2.54192	0.561168	-0.0774854	0.220595	-0.31753	0
P	14	D3	12:00:00	T14	T-10	entrained	-0.487687	-0.244295	-0.441659	0	-0.607347	-0.484648	-0.794775	-0.573302	-0.523434	-1.32711	0	0	-0.861061	0.093799	0	0.793604
P	16	D3	14:00:00	T16	T-8	sleep dep	-0.512253	0.153357	0.113399	0	-0.156861	0.0554466	-0.419428	-0.0750477	0.103828	0.595736	0.0191072	0.282818	-0.614047	-0.417417	0	0.4761
P	18	D3	16:00:00	T18	T-6	sleep dep	-0.498489	0.580234	1.02954	0	1.12031	1.29826	-0.756914	0.787576	0.895741	-0.722127	1.42805	1.02921	-1.01147	0.511736	0	0
P	20	D3	18:00:00	T20	T-4	sleep dep	-0.343058	2.25897	1.88103	0	2.3492	2.05028	-0.61128	2.18755	2.05077	-0.463889	-0.123781	1.35086	-0.87005	2.71239	0	1.50236
P	22	D3	20:00:00	T22	T-2	sleep dep	-0.362391	3.38063	3.4522	-0.225612	3.17077	3.32638	-0.0727809	3.34333	3.27556	1.05644	0.0603121	1.95292	-0.315241	2.76596	0	1.67236
P	24	D3	22:00:00	T24	T0	sleep dep	0.127973	0.452236	0.0830597	0.486828	0.869365	0.578892	0.372543	0.572965	0.632772	1.28922	-0.276638	0.429209	0.0533341	0.852808	0.219065	1.04111
P	26	D4	00:00:00	T26	T2	sleep dep	3.01853	-0.52407	-0.333233	3.28124	-0.413842	-0.540308	3.09541	-0.49115	-0.435527	-0.649384	-0.462725	0	2.66785	-0.610757	2.31363	0
P	28	D4	02:00:00	T28	T4	sleep dep	2.75783	-0.278073	-0.468019	2.21177	-0.225723	-0.525926	2.18299	-0.248675	-0.599427	-0.777896	-0.293253	0	2.374	-0.140529	2.77757	0
P	30	D4	04:00:00	T30	T6	sleep dep	-0.209282	-0.650645	-0.739082	-0.177341	-0.275397	-0.654561	-0.258569	-0.520865	-0.742503	-0.684543	-0.468707	0	0.417616	-0.240983	0.55734	0
P	32	D4	06:00:00	T32	T8	sleep dep	-0.444194	0.11836	-0.305878	0	-0.668663	-0.583396	-0.534822	-0.473962	-0.499606	-0.391146	0	0	-0.235542	-0.169721	-0.267503	1.68861
P	34	D4	08:00:00	T34	T10	sleep dep	-0.503338	-0.777384	-0.764447	0	-0.90235	-0.702578	-0.475946	-0.894061	-0.784793	0.765469	0.237095	0	-0.512745	-1.29054	0	0
P	36	D4	10:00:00	T36	T12	sleep dep	-0.50347	-0.809942	-0.786829	0	-0.905867	-0.749234	-0.921767	-0.949106	-0.871627	-0.157155	-0.56175	0	-0.919963	-1.0861	0	0
P	38	D4	12:00:00	T38	T14	sleep dep	-0.470515	-0.536996	-0.448124	0	-0.712213	-0.483983	-0.845822	-0.856982	-0.673702	0.273241	-0.581688	0	-0.971083	-0.500965	0	0
S	-10						-0.763687	-0.988008	0	-0.701803	-0.969845	-0.925601	-0.951049	-1.16127	-1.09176	-0.521737	-1.49923	0	-0.670375	-0.877498	-0.858478	-0.220211
S	-8	D2	14:00:00	T-8	T-32	entrained	-0.877781	-0.490811	-0.537062	-0.82559	-0.625868	-0.62735	-0.87297	-0.701766	-0.634922	-0.280518	1.43182	0.56027	-0.761568	-0.653673	-0.803131	0.384164
S	-6	D2	16:00:00	T-6	T-30	entrained	-0.860413	0.590127	0.222034	-0.852304	0.767877	0.370062	-0.90595	0.629801	0.598111	0.582963	0.483447	1.3838	-0.932078	0.780249	-0.962178	1.23424
S	-4	D2	18:00:00	T-4	T-28	entrained	-0.659885	0.7643	0.303772	-0.686346	0.773878	0.328528	-0.901274	0.794878	0.51046	-0.463709	-0.692444	0.607522	-0.930398	0.503282	-0.895579	1.29543
S	-2	D2	20:00:00	T-2	T-26	entrained	-0.0860025	2.82767	2.66682	-0.221427	2.10447	2.12087	-0.10703	2.45777	2.50702	-0.246565	1.65444	1.89007	-0.250038	1.17093	-0.587216	1.32368
S	0	D2	22:00:00	T0	T-24	entrained	0.622196	-0.00588152	0.297742	0.374113	0.25841	0.15829	0.694571	0.0327258	0.151916	2.48818	0.464746	0.382514	0.352349	0.238925	0.831741	0.129988
S	2	D3	00:00:00	T02	T-22	entrained	1.44083	0.540268	0.517498	0.622822	-0.382055	-0.5258	0.974004	0.361323	-0.139243	-0.559702	-0.509004	0	2.99402	2.9648	0.340002	0
S	4	D3	02:00:00	T04	T-20	entrained	1.4826	-0.894062	-0.743418	1.98433	-0.691832	-0.627357	1.76621	-0.690459	-0.669205	0.0397186	-1.02549	0	1.02151	-1.02623	1.43843	0
S	6	D3	04:00:00	T06	T-18	entrained	1.43143	2.07843	2.70501	2.06142	2.77964	3.12863	1.7435	2.33593	2.57525	-0.35722	0.977668	0.731276	0.956976	1.03425	0.977104	-0.414138
S	8	D3	06:00:00	T08	T-16	entrained	1.30207	-0.978641	0	1.391	-1.09279	-0.916835	1.19201	-1.08562	-0.982826	-0.565567	-1.68089	0	1.27402	-1.2907	1.19393	0
S	10	D3	08:00:00	T10	T-14	entrained	-0.484085	0.599313	0.275633	-0.38619	0.00652697	-0.0183507	-0.159349	0.0723013	-0.123874	-0.0808138	0.699835	0	-0.131622	-0.30769	0.0638744	0.427468
S	12	D3	10:00:00	T12	T-12	entrained	-0.689355	-0.228584	-0.363535	-0.568361	-0.271238	-0.333896	-0.524903	-0.258165	-0.408277	-0.205204	-0.882119	0	-0.378873	-0.383912	-0.575052	0.193061
S	14	D3	12:00:00	T14	T-10	entrained	-0.792689	0.130731	-0.239587	-0.730663	0.31321	0.0754894	-0.885636	0.201338	-0.103101	-0.4242	-0.000534293	0.157506	-0.669143	0.86469	-0.72528	0.932056
S	16	D3	14:00:00	T16	T-8	sleep dep	-0.846377	-0.110585	-0.12569	-0.762974	-0.484924	-0.396466	-0.862538	-0.401951	-0.254423	-0.207828	1.18649	0.666024	-0.821728	-0.430073	-0.883111	1.20788
S	18	D3	16:00:00	T18	T-6	sleep dep	-0.874037	0.414715	0.222034	-0.802173	0.596461	0.814271	-0.482245	0.438839	0.843502	3.81789	1.00572	1.23979	-0.945522	0.42751	-0.958225	0.29379
S	20	D3	18:00:00	T20	T-4	sleep dep	-0.709299	-0.482471	-0.412444	-0.734461	-0.228968	-0.20101	-0.970045	-0.472926	-0.341736	-0.429447	-0.50188	0.263259	-1.00972	-0.358805	-0.885848	-0.101595
S	22	D3	20:00:00	T22	T-2	sleep dep	-0.761712	1.11165	1.10575	-0.548145	1.11241	1.33989	-0.435698	1.11541	1.27348	-0.247954	1.35791	1.95757	-0.633181	0.962529	-0.842665	1.49783
S	24	D3	22:00:00	T24	T0	sleep dep	0.055632	0.649111	0.731894	0.265941	1.06762	0.776462	0.285365	1.24966	0.997526	-0.454449	0.564926	1.05529	-0.0919634	1.24918	0.088811	1.11845
S	26	D4	00:00:00	T26	T2	sleep dep	0.880418	-0.701487	-0.472073	0.662707	-0.325447	-0.329519	0.782294	-0.386205	-0.300022	-0.393334	0.239007	0	0.176685	-0.59828	1.02424	0
S	28	D4	02:00:00	T28	T4	sleep dep	2.22991	-0.672901	-0.547111	2.24158	-0.372376	-0.486948	2.24211	-0.24924	-0.485458	-0.315088	-0.441772	0	1.87764	-0.256124	2.45384	-0.345417
S	30	D4	04:00:00	T30	T6	sleep dep	1.33008	-0.743458	-0.370905	0.772411	-0.564812	-0.563643	0.913267	-0.602897	-0.61246	-0.386389	-0.705356	0	0.872953	-0.470154	1.57893	-0.432966
S	32	D4	06:00:00	T32	T8	sleep dep	-0.22539	-0.821994	-0.687139	-0.412861	-0.926277	-0.727153	-0.282014	-0.963781	-0.781514	-0.269869	-1.44669	0	-0.0959965	-0.874008	0.667828	0
S	34	D4	08:00:00	T34	T10	sleep dep	-0.540088	-0.245324	-0.160529	-0.585785	-0.65632	-0.503641	-0.425593	-0.401702	-0.421788	0.204081	0.872145	0.121504	-0.181139	-0.574523	-0.156298	0.366278
S	36	D4	10:00:00	T36	T12	sleep dep	-0.860011	-1.11114	0	-0.797724	-1.07658	-0.953774	-0.892787	-1.0933	-1.01947	-0.349812	-0.904826	0	-0.432983	-1.16617	-0.884023	0
S	38	D4	12:00:00	T38	T14	sleep dep	-0.744354	-1.23096	0	-0.759518	-1.11118	-0.975142	-0.934238	-1.22069	-1.0872	-0.373425	-0.64792	0	-0.589826	-0.9285	-0.641651	-0.446146
T	-10						-0.114215	-0.633951	-0.695899	-0.161116	-0.808515	-0.729388	-0.399988	-0.755254	-0.761445	0.838235	-1.1681	0	0.202278	-0.649396	0	0
T	-8	D2	14:00:00	T-8	T-32	entrained	-0.459705	-0.197534	-0.305751	-0.17886	-0.433939	-0.446567	-0.297588	-0.370388	-0.472248	-0.580425	0.0627253	-0.3781	-0.116782	-0.236077	0	0.875714
T	-6	D2	16:00:00	T-6	T-30	entrained	-0.47498	-0.267748	-0.327238	0	-0.0866393	-0.331382	-0.559395	-0.202565	-0.393642	-0.0290753	0.238638	-0.40757	-0.515168	0.118018	0	0
T	-4	D2	18:00:00	T-4	T-28	entrained	-0.429851	-0.152319	-0.299186	0	-0.0609262	-0.312624	-0.647452	-0.156226	-0.263529	0.671334	0.0842257	-0.188554	-0.504045	0.268536	0	0
T	-2	D2	20:00:00	T-2	T-26	entrained	-0.464438	3.51448	3.38244	-0.198132	3.13878	2.7953	0.315179	3.25558	3.19066	0.718527	2.61485	3.02836	0.345124	3.09463	0	2.02417
T	0	D2	22:00:00	T0	T-24	entrained	-0.474152	1.69189	1.32069	-0.266758	1.39526	1.05248	-0.324512	1.54234	1.28744	-0.649487	0.107401	0.396157	-0.278361	1.76346	0	2.42167
T	2	D3	00:00:00	T02	T-22	entrained	-0.517907	-0.130505	-0.277301	0	-0.0850657	-0.152309	-1.06025	-0.170764	-0.131105	-1.24112	0.265722	-0.124926	-1.50308	-0.0849761	0	0.594409
T	4	D3	02:00:00	T04	T-20	entrained	-0.319718	0.0873432	-0.0329864	-0.326966	0.300123	0.0643345	-1.05855	0.188078	0.0653765	-1.37292	-0.0863813	0.0981082	-1.90498	0.22014	0	0.988236
T	6	D3	04:00:00	T06	T-18	entrained	2.50706	-0.617175	-0.622684	2.24087	-0.498975	-0.664444	1.69684	-0.557273	-0.69464	-1.31824	-0.761549	-0.466509	0.903626	-0.528782	2.19707	0
T	8	D3	06:00:00	T08	T-16	entrained	0.796584	-0.694844	-0.711019	1.09925	-0.737497	-0.685606	0.78669	-0.72358	-0.738843	-1.44658	-1.16559	-0.763218	0.917676	-0.850141	1.20758	0
T	10	D3	08:00:00	T10	T-14	entrained	-0.3153	0.755011	0.757455	0.232031	0.460065	0.563971	0.389933	0.634942	0.641772	-0.165474	-0.360581	0.109494	1.64654	0.385734	0.258792	0.651893
T	12	D3	10:00:00	T12	T-12	entrained	-0.490171	-0.631723	-0.604181	-0.191075	-0.649605	-0.621255	-0.204668	-0.620572	-0.65284	0.571193	-0.142226	-0.532817	-0.0916084	-0.919944	0	0
T	14	D3	12:00:00	T14	T-10	entrained	-0.308101	-0.855801	-0.859239	-0.258835	-1.04388	-0.937188	-0.521606	-0.975285	-0.958769	0.0831513	-1.20636	0	-0.1241	-1.07263	0	0
T	16	D3	14:00:00	T16	T-8	sleep dep	-0.536078	-0.420796	-0.31351	-0.229928	-0.500052	-0.29379	-0.265586	-0.483495	-0.430479	0.244873	0.229982	0.078015	-0.419743	-0.748352	0	0
T	18	D3	16:00:00	T18	T-6	sleep dep	-0.559892	-0.452341	-0.479835	0	-0.355628	-0.487445	-0.70332	-0.387039	-0.482268	-0.411797	0.583761	-0.206638	-0.951022	-0.346612	0	0
T	20	D3	18:00:00	T20	T-4	sleep dep	-0.432797	0.0685575	0.151045	0	0.352515	0.203821	-0.09491	0.192576	0.256957	1.59792	2.18372	0.512027	0.49236	0.405809	0	0
T	22	D3	20:00:00	T22	T-2	sleep dep	-0.500829	1.88021	2.37116	-0.285452	2.50047	3.14899	0.0200569	2.30489	2.5204	0.922261	1.85591	2.91718	-0.514583	1.9907	0	1.52027
T	24	D3	22:00:00	T24	T0	sleep dep	-0.524477	-0.406091	-0.403039	-0.264819	-0.208542	-0.207237	-0.268717	-0.331998	-0.28229	0.510188	-0.0509196	-0.14301	-0.717728	-0.141701	0	0.705708
T	26	D4	00:00:00	T26	T2	sleep dep	-0.432035	-0.108376	-0.0871017	0	0.0530808	0.0324095	-0.83449	-0.0216827	0.0577907	-0.585029	0.135603	0.293012	-1.43078	0.106357	0	0.697146
T	28	D4	02:00:00	T28	T4	sleep dep	3.22653	-0.0742262	0.0219246	2.94671	0.104859	0.16765	3.21867	0.109521	0.186687	-0.598841	0.0864595	0.320472	1.86432	0.232135	2.16908	0.473326
T	30	D4	04:00:00	T30	T6	sleep dep	1.54481	-0.829043	-0.7337	1.91169	-0.843262	-0.704698	1.95657	-0.857275	-0.787729	0.034232	-0.859837	-0.695571	1.403	-1.16542	1.19486	0
T	32	D4	06:00:00	T32	T8	sleep dep	0.560862	-0.808139	-0.770904	0.181542	-0.904425	-0.749417	0.0751596	-0.900318	-0.84211	-0.719125	-1.34876	-0.869712	1.13077	-1.03031	2.49595	0
T	34	D4	08:00:00	T34	T10	sleep dep	-0.265339	-0.225547	-0.0536776	-0.0820281	-0.348993	-0.0814501	0.182032	-0.297197	-0.0569328	2.96824	-0.871285	-0.0351764	1.21976	-0.316791	0.195201	0
T	36	D4	10:00:00	T36	T12	sleep dep	-0.48375	-0.0964488	-0.111175	0	-0.375114	-0.362318	-0.533149	-0.0770598	-0.0686393	0.102144	-0.37538	-0.220033	-0.400131	-0.173104	0	0
T	38	D4	12:00:00	T38	T14	sleep dep	-0.532106	-0.394885	-0.316296	0	-0.364093	-0.261836	-0.866954	-0.339968	-0.189575	-0.14418	-0.0520365	-0.378769	-0.65333	-0.321289	0	0
U	-10						-0.688624	-0.551273	0	-0.742878	-0.623083	-0.571128	-0.810369	-0.76448	-0.730097	-0.393388	-1.17057	0	-0.548261	-0.210096	-0.0278093	0
U	-8	D2	14:00:00	T-8	T-32	entrained	-0.536024	-0.0687052	0.0375796	-0.730757	-0.322325	-0.23563	-0.714334	-0.317195	-0.290999	-0.255274	1.51275	0	-0.797552	-0.123193	-0.504858	0
U	-6	D2	16:00:00	T-6	T-30	entrained	-1.01006	0.490791	0.212832	-0.874933	0.681521	0.457481	-1.04311	0.340733	0.277974	-0.365142	1.49106	0	-1.0449	0.736127	-0.762641	0
U	-4	D2	18:00:00	T-4	T-28	entrained	0.153417	0.269787	0.478917	0.286362	1.00338	0.578055	0.0774165	0.600387	0.185206	-0.333777	-0.134834	0	0.101517	1.10565	-0.240407	0
U	0	D2	22:00:00	T0	T-24	entrained	1.50553	2.83946	2.48684	1.43391	2.8872	2.57186	1.59566	2.84742	2.73996	0.0398478	0.687314	1.63097	1.95176	2.90176	0.682578	4.69486
U	2	D3	00:00:00	T02	T-22	entrained	0.63143	-0.747266	0	0.95432	-0.526547	-0.629824	0.77518	-0.573876	-0.596568	-0.501973	-0.679647	0	0.795707	-0.586089	1.04703	0
U	4	D3	02:00:00	T04	T-20	entrained	1.15838	-0.607831	0	2.00619	-0.280072	-0.432744	1.58177	-0.322355	-0.411877	-0.531503	-0.751938	0	1.88902	-0.324826	1.47074	0
U	6	D3	04:00:00	T06	T-18	entrained	1.24956	-1.04285	0	1.24837	-1.08142	-0.939133	0.965202	-0.999779	-0.824832	0.266004	-1.03782	0	1.3152	-1.16242	1.91076	0
U	8	D3	06:00:00	T08	T-16	entrained	0.18339	-0.926629	0	-0.35371	-1.09695	-0.882943	-0.272627	-1.0621	-0.860252	-0.19071	0	0	-0.148276	-1.252	0.78258	0
U	10	D3	08:00:00	T10	T-14	entrained	-0.453554	-0.0816392	0.0172759	-0.525297	-0.46738	-0.230108	0.287478	-0.307416	-0.234776	1.84469	0.829268	0	0.276646	-0.446028	-0.0707733	0
U	12	D3	10:00:00	T12	T-12	entrained	-0.922015	-0.98161	0	-0.859443	-0.971318	-0.95444	-0.893822	-0.912458	-0.836357	-0.320204	-0.157179	0	-0.649875	-1.1468	0	0
U	14	D3	12:00:00	T14	T-10	entrained	-0.845855	-0.492507	0	-0.855466	-0.322707	-0.625556	-0.919727	-0.354621	-0.563959	-0.43851	-0.548209	0	-0.826009	0.360411	0	0
U	16	D3	14:00:00	T16	T-8	sleep dep	-0.871361	0.47655	0.301527	-0.90627	-0.0281397	0.16156	-0.959985	0.124188	0.0758536	-0.297277	1.16904	2.47048	-1.14228	0.0630931	-0.610045	0
U	18	D3	16:00:00	T18	T-6	sleep dep	-0.502625	0.669388	0.647758	-0.526072	0.96727	0.908041	-0.378296	0.824802	0.744621	4.06792	2.57149	2.28393	-0.734169	0.808423	-0.73227	0
U	20	D3	18:00:00	T20	T-4	sleep dep	-0.123289	-0.423195	-0.135536	0.182219	0.158988	-0.113227	-0.112813	-0.0739252	-0.250518	-0.477028	-0.451601	0	-0.173715	0.0343412	-0.232999	0
U	22	D3	20:00:00	T22	T-2	sleep dep	2.84086	2.52152	2.88757	1.89069	2.06907	2.84207	2.26881	2.53255	2.95951	-0.0434245	0.206906	2.29241	1.74185	1.60913	1.73964	0
U	24	D3	22:00:00	T24	T0	sleep dep	-0.748748	1.27575	1.16069	-0.6738	0.956111	0.853603	-0.582928	1.0405	0.898108	0.554706	0.555219	0	-0.598278	1.22019	-0.513006	0
U	26	D4	00:00:00	T26	T2	sleep dep	0.0891608	-0.194214	-0.0222628	0.352206	0.15303	0.39923	0.583951	-0.0456147	0.291467	-0.43209	-0.073058	0	-0.00498245	-0.3178	0.338866	0
U	28	D4	02:00:00	T28	T4	sleep dep	0.817984	-0.314902	0.139098	1.25935	-0.326952	-0.45061	1.11151	-0.207527	-0.253892	-0.305897	-0.556752	0	0.972488	-0.282299	0.199603	0
U	30	D4	04:00:00	T30	T6	sleep dep	0.788271	0.0321528	0.108108	0.552988	0.11448	-0.0321635	0.704922	0.258452	0.0511157	-0.365509	-0.644816	0	0.682524	0.0562518	1.47	0
U	32	D4	06:00:00	T32	T8	sleep dep	0.189551	-0.34131	0	0.0859545	-0.810275	-0.700158	0.052886	-0.687359	-0.608375	-0.503257	-1.20212	0	0.0858515	-0.633793	0.181085	0
U	34	D4	08:00:00	T34	T10	sleep dep	-0.886272	-0.60657	0	-0.904445	-1.02886	-0.815539	-0.941221	-0.827466	-0.600504	-0.315802	-0.274159	0	-0.915765	-1.12951	0	0
U	36	D4	10:00:00	T36	T12	sleep dep	-1.05812	-0.759118	0	0	-0.752874	-0.571973	-1.12407	-0.680814	-0.581669	-0.290307	0.333745	0	-1.04088	-1.04418	0	0
U	38	D4	12:00:00	T38	T14	sleep dep	-0.961006	-0.435769	0	0	-0.352153	-0.586724	-1.25148	-0.432043	-0.579139	-0.412097	-0.0585997	0	-1.18762	-0.236352	0	0
Z	-12						2.05119	-0.713007	-0.0948931	1.4617	-0.454213	-0.750336	-0.131902	-0.827978	-0.78315	-0.707098	0	0	0.544137	-0.709804	2.02808	-0.610194
Z	-10						1.09796	0.814998	0.834875	-0.0661892	0.316528	0.650696	-0.630318	-0.0210462	0.315953	-0.689019	-0.874019	0	-0.416289	0.174692	0.600114	0.945735
Z	-8	D2	16:00:00	T-8	T-32	entrained	1.69074	0.924146	1.09288	1.16458	0.677706	0.932271	-0.100113	0.0459272	0.25966	-0.556205	-0.891815	0	0.86134	0.270175	1.09883	1.08173
Z	-6	D2	18:00:00	T-6	T-30	entrained	-0.283034	0.144594	0.0239374	-0.274641	0.334161	0.23565	-0.820321	-0.299535	-0.296022	-0.582281	-0.751606	0	-0.516341	-0.126432	0.13253	0.0421939
Z	-4	D2	20:00:00	T-4	T-28	entrained	-0.572092	1.40486	1.43545	-0.544367	1.35059	1.6218	-0.906992	0.479945	0.676004	-0.526652	-0.63836	0	-0.462068	0.663381	0.243356	1.47438
Z	-2	D2	22:00:00	T-2	T-26	entrained	-0.960554	1.19608	1.09395	-0.708643	1.28959	1.18938	-1.08084	0.515163	0.532764	-0.650078	-0.804993	0	-0.621695	1.1515	-1.41467	2.69769
Z	0	D3	00:00:00	T0	T-24	entrained	-0.473906	-0.660607	-0.296155	-0.207136	-0.724736	-0.732911	-0.952444	-0.906631	-0.862852	-0.587844	0	0	-0.573778	-0.894537	-0.606204	0.0581207
Z	2	D3	02:00:00	T02	T-22	entrained	-0.994346	-1.02798	-1.0996	-0.870506	-1.18953	-1.15933	-1.20764	-1.15923	-1.11032	-0.917444	0	0	-1.03095	-1.31927	-0.725123	-0.719844
Z	4	D3	04:00:00	T04	T-20	entrained	-0.882999	-1.13752	0	-0.77842	-1.31569	-1.35147	-1.13025	-1.21724	0	-0.917444	0	0	-1.00061	-1.43716	0.121946	0
Z	6	D3	06:00:00	T06	T-18	entrained	-0.419831	-0.975733	-1.02306	0.136836	-1.20883	-1.12273	-0.653863	-1.14427	-1.05291	-0.710227	0	0	-0.345321	-1.20288	-0.906304	-0.727195
Z	8	D3	08:00:00	T08	T-16	entrained	-0.95717	-0.12133	-0.483501	-1.15659	-0.0756423	-0.256891	-0.670199	-0.288157	-0.360118	-0.333342	-0.0241375	0	-0.889985	-0.260765	-0.423777	-0.207735
Z	10	D3	10:00:00	T10	T-14	entrained	-1.41218	-0.748521	-0.991474	-1.23808	-0.783489	-0.882239	-0.500767	-0.714199	-0.87177	-0.140379	0.257359	0	-0.77066	-0.755343	-1.33747	-0.653074
Z	12	D3	12:00:00	T12	T-12	entrained	-0.32275	-0.342181	-0.451384	-0.199301	0.257895	-0.328694	0.0303461	0.0706397	-0.243074	-0.210611	0.230396	0	0.0957468	0.534709	-0.635778	-0.198546
Z	14	D3	14:00:00	T14	T-10	entrained	0.339242	0.933824	1.03614	-0.415232	0.622704	1.02029	0.649238	0.79925	1.24952	2.77805	2.03154	4.8	0.00131802	0.734759	1.46337	0.298861
Z	16	D3	16:00:00	T16	T-8	sleep dep	0.170702	0.274807	0.713368	0.197407	0.598738	1.09213	0.413126	0.548092	0.917896	-0.114999	0.680143	0	0.0103977	0.228814	0.123813	-0.190583
Z	18	D3	18:00:00	T18	T-6	sleep dep	1.33729	-0.410485	-0.307931	1.08715	-0.351667	-0.441057	0.986566	-0.225217	-0.361233	0.120033	0.433698	0	1.11636	-0.336046	1.822	-0.703304
Z	20	D3	20:00:00	T20	T-4	sleep dep	-0.134468	3.17764	2.80896	-0.0344081	3.05887	2.48805	0.244248	3.72847	3.1384	-0.045115	0.955707	0	0.684052	3.26145	-0.364629	2.04897
Z	22	D3	22:00:00	T22	T-2	sleep dep	-1.06328	0.736271	0.759401	-0.758762	1.12281	0.981292	-0.414449	1.19522	1.29913	-0.217217	0.0556737	0	-0.661089	1.41628	-1.35397	0.779116
Z	24	D4	00:00:00	T24	T0	sleep dep	0.865028	-0.0587277	0.0870995	0.913388	-0.0896404	0.20244	1.02854	0.212623	0.763509	0.128725	0.101511	0	1.02981	0.274443	0.367256	0.0360682
Z	26	D4	02:00:00	T26	T2	sleep dep	0.530143	-0.736339	-0.809482	1.1369	-0.818662	-0.724352	1.29054	-0.498258	-0.662762	3.17023	-0.0171271	0	1.1559	-0.671433	0.332701	-0.841133
Z	28	D4	04:00:00	T28	T4	sleep dep	1.83813	-0.622978	-0.566468	3.0737	-0.599532	-0.606329	3.17081	-0.13606	-0.29658	-0.00582712	0.553955	0	3.48329	-0.396604	1.48329	-0.867473
Z	30	D4	06:00:00	T30	T6	sleep dep	0.149286	-0.69184	-0.773618	-0.137326	-0.462935	-0.654525	0.627911	-0.169471	-0.409723	0.184702	0.606803	0	-0.178401	-0.0291693	0.222498	-0.733933
Z	32	D4	08:00:00	T32	T8	sleep dep	0.189528	-0.0265468	-0.0536771	0.0073152	-0.181278	0.0908495	0.97265	0.516908	0.508798	0.949946	2.41819	0	-0.0529844	0.129907	-0.192164	-0.390281
Z	34	D4	10:00:00	T34	T10	sleep dep	-1.08909	-0.838905	-0.9433	-1.14847	-0.911597	-0.914236	-0.425189	-0.493442	-0.777019	0.323078	1.02258	0	-1.06982	-0.761734	-1.06881	-0.864411
Z	36	D4	12:00:00	T36	T12	sleep dep	-0.693548	-0.494525	-0.508123	-0.640894	-0.462161	-0.579764	0.2113	-0.0115044	-0.114325	0.257019	0.599253	0	-0.39236	0.0610631	-1.0109	-0.29227

## Sheet: Constant_BA_raw
Participant	Time point	CA	GCA	TCA	CDCA	GCDCA	TCDCA	LCA	GLCA	TLCA	DCA	GDCA	TDCA	UDCA	GUDCA	HCA	GHCA
106	-8
106	-6	78.31	838.078	121.693	63.341	2960.59	349.759	0	33.603	254.764	620.434	4162.11	406.947	36.255	285.612	2070.96	38.092
106	-4	60.847	1048.12	178.031	81.845	2804.45	474.779	12.559	40.61	169.228	378.399	3020.9	509.631	0	267.292	1012.81	36.469
106	-2
106	0	73.994	422.05	44.024	70.09	1502.66	216.632	10.998	13.14	185.762	538.928	1669.1	237.608	0	160.135	1493.56	24.203
106	2	671.975	234.406	37.917	70.825	1121.55	146.882	0	17.131	133.387	906.693	798.054	114.713	44.656	104.485	794.462	12.057
106	4	88.259	360.922	16.962	149.943	2155.11	99.57	12	24.578	136.041	368.074	1361.44	52.764	61.639	285.112	237.083	14.851
106	6	91.549	496.292	85.364	108.999	1262.05	203.878	0	13.858	139.461	450.275	1492.58	229.649	35.49	154.891	906.156	28.958
106	8	225.94	2334.23	603.346	199.738	5660.86	1386.26	13.339	48.084	251.731	805.582	7843.01	1319.97	56.909	399.034	1353.2	41.287
106	10	76.085	831.19	100.61	83.028	1897.3	365.765	14.979	23.984	188.738	625.851	2373.63	395.629	31.514	219.142	1011.73	33.691
106	12	66.839	277.189	39.704	131.805	636.916	97.124	3.637	21.78	103.998	523.837	837.656	129.233	0	82.616	1065.63	15.426
106	14	86.264	390.003	47.234	109.679	997.913	171.626	7.832	10.897	193.559	588.835	921.731	137.864	38.127	113.625	1140.67	35.314
106	16	78.196	455.979	99.766	53.311	2354.02	407.45	12.007	87.514	196.179	898.561	2404.71	344.622	64.77	129.799	1464.56	29.327
106	18	52.101	474.276	84.152	213.5	1660.22	376.307	9.997	32.503	164.809	455.047	1517.74	287.162	0	166.07	783.737	36.955
106	20	114.606	546.765	102.007	98.007	2162.99	378.44	10.003	55.75	204.674	725.115	2490.4	391.883	0	165.515	1343.56	45.722
106	22	38.119	561.455	108.965	134.384	1825.83	344.336	15.283	35.413	267.02	698.421	2492.86	347.622	0	200.607	1303.72	29.805
106	24	66.935	412.273	69.567	159.123	1709.54	278.819	11.183	28.609	167.829	565.385	2104.64	285.18	48.873	148.347	957.918	33.313
152	-8
152	-6	269.128	455.567	31.024	276.321	1786.63	148.49	29.617	80.119	324.713	565.547	1104.9	47.2	59.813	181.07	407.161	33.487
152	-4	116.296	859.72	81.317	141.004	3200.41	380.596	8.908	76.411	178.641	378.663	1591.94	188.479	41.692	242.848	342.144	19.268
152	-2	518.803	809.979	54.322	377.48	3308.44	238.604	10.531	70.436	357.835	534.658	2213.58	146.191	78.676	276.445	576.174	44.382
152	0	598.155	556.004	35.145	372.568	1693.41	204.066	0	42.278	212.567	459.9	919.819	97.776	41.831	166.343	297.266	12.467
152	2	749.399	160.302	8.65	597.475	715.909	51.182	0	15.507	191.13	500.356	333.452	31.385	64.765	92.404	248.75	21.052
152	4	223.428	570.375	48.827	209.197	1594.02	132.598	5.731	30.544	123.923	386.017	1021.96	64.228	49.272	157.437	284.049	23.385
152	6	311.71	673.543	70.635	292.546	2210.62	263.501	14.179	55.812	177.849	724.54	1068	105.243	43.392	206.744	257.144	18.774
152	8	177.622	1048.36	115.695	175.095	3138.44	328.172	13.793	59.913	159.615	411.2	1760.62	191.769	0	291.529	350.653	25.647
152	10	103.948	842.895	87.532	127.464	2254.49	295.195	10.451	29.52	219.355	319.232	1292.41	163.057	42.872	203.196	298.565	44.332
152	12	179.049	384.95	40.256	202.809	1232.46	113.225	19.347	74.273	191.349	416.488	827.54	77.697	49.114	111.806	336.757	19.175
152	14	69.787	330.092	41.375	123.837	1504.83	166.872	11.323	86.505	150.604	320.067	868.894	90.486	39.435	128.097	316.863	12.541
152	16	101.102	446.045	48.203	74.937	2069.75	219.345	21.588	100.872	160.881	284.264	1190.18	108.615	44.622	192.428	342.404	57.265
152	18	198.208	778.464	139.342	157.958	1837.1	262.413	19.368	51.597	168.866	250.395	1093.16	107.522	26.687	152.454	296.689	21.556
152	20	429.544	1277.77	216.081	458.051	3744.19	607.469	19.897	159.841	147.355	561.696	2572.88	315.492	65.207	261.892	378.9	36.86
152	22	191.692	1621	269.829	135.289	4359.47	673.234	8.646	83.427	239.033	377.645	2318.29	320.114	56.893	283.579	369.564	38.031
152	24	298.147	583.835	58.59	240.97	1983.51	258.472	5.581	44.391	64.05	370.52	1196.24	98.296	42.37	175.385	270.58	20.168
201	-8
201	-6	202.477	142.391	6.096	240.993	872.678	49.913	0	26.672	185.587	734.103	943.103	20.233	86.219	82.564	306.642	7.764
201	-4	586.815	304.264	16.163	407.85	1774.19	79.48	5.211	76.451	350.778	843.646	1611.64	43.714	101.434	168.105	359.714	0
201	-2	2279.28	361.26	7.624	1389.02	1476.59	65.124	8.557	20.335	203.513	1654.91	1580.26	56.788	160.555	114.122	311.382	0
201	0
201	2	610.924	164.754	4.894	504.961	873.165	50.756	7.518	29.33	260.627	853.129	776.443	26.842	97.648	83.785	269.266	0
201	4
201	6	349.679	509.569	31.529	346.3	2733.95	124.648	4.1	56.731	220.56	832.114	2331.02	68.752	95.018	214.757	343.629	0
201	8
201	10
201	12	226.16	591.385	28	275.874	2693.22	148.518	18.214	45.851	237.455	953.202	3622.01	73.048	133.829	218.073	447.268	0
201	14	225.709	397.897	22	272.745	1148.92	58.011	13.5	25.255	161.134	690.985	1266.47	48.892	70.527	146.529	342.705	10.536
201	16	90.993	370.574	22	145.76	1440.57	96.116	12.859	44.999	101.554	545.479	1232.54	36.16	75.916	121.103	253.292	0
201	18	418.161	532.289	25	333.333	1931.38	114.14	11.293	64.343	362.963	775.877	2603.34	63.553	117.394	195.203	407.236	12.9
201	20
201	22	298.57	406.717	22	246.979	2219.19	108.689	19.66	55.313	249.353	705.658	2425.98	72.237	90.124	136.801	346.57	7.214
201	24
259	-8
259	-6	81.548	445.218	33.459	450.674	3453.8	183.241	25.336	98.516	266.482	440.974	1897.66	63.301	290.701	671.599	2119.23	32.486
259	-4	47.958	650.33	25.132	330.605	4724.9	362.83	0	108.846	208.236	410.954	2451.19	75.644	210.697	1014.77	1073.5	33.484
259	-2	26.751	285.381	11.17	272.004	2468.09	170.509	6.392	63.946	214.177	611.914	959.727	39.241	149.491	504.826	1104.84	17.873
259	0	21.612	152.509	4.013	259.922	1282.27	104.696	12.447	34.063	98.829	272.208	537.016	25.32	101.382	259.232	894.59	7.882
259	2	45.316	369.643	6.063	185.447	1214.68	57.342	9.508	22.156	85.523	209.582	542.777	16.288	101.255	301.966	1027.18	51.522
259	4	25.062	82.948	5.744	214.748	2070.07	119.703	9.606	23.16	103.202	276.734	892.207	27.199	114.543	458.078	1150.3	24.39
259	6	89.086	352.501	9.576	191.732	2174.99	182.303	0	36.863	118.211	298.727	1087.29	58.734	67.401	516.603	757.29	28.142
259	8	80.721	875.344	73.408	404.249	7491.32	469.676	18.983	63.969	166.503	451.89	5203.74	141.74	252.751	1088.9	1956.18	81.004
259	10	94.726	1129.65	82.983	391.256	4834.49	468.477	18.986	72.072	240.661	427.424	3065.65	158.963	170.534	1128.31	1109.74	96.88
259	12	75.596	1001.36	65.044	266.632	5012.79	655.406	22.466	67.357	155.276	438.722	2859.98	176.125	161.465	864.055	969.139	33.587
259	14	35.899	407.585	34.755	313.902	3081.17	380.001	22.384	68.853	118.749	403.12	1589.46	94.988	129.435	482.902	902.858	35.49
259	16	45.843	153.932	3.534	437.128	1121.87	111.958	19.557	34.053	121.567	437.753	572.991	23.85	105.575	275.564	769.682	13.708
259	18	138.076	234.888	18.419	414.27	1820.33	196.422	15.494	78.645	137.714	354.295	487.262	49.721	68.248	360.306	792.636	11.897
259	20	82.322	537.295	30.968	511.112	3161.33	271.811	38.071	150.44	266.294	555.855	2839.91	90.844	237.807	715.338	1597.99	58.204
259	22	166.387	631.947	84.985	216.159	2220.98	202.89	0	42.659	202.479	422.137	1556.17	84.204	76.507	216.325	387.474	29.988
259	24	42.621	267.695	12.753	202.676	1687.57	193.529	29.971	45.374	190.925	352.003	736.284	73.288	84.765	355.701	868.337	27.762
288	-8
288	-6	24.327	154.354	16.557	93.19	1811.76	163.195	14.84	27.853	122.073	176.211	479.618	53.484	0	170.555	173.538	35.869
288	-4	72.151	487.551	35.294	95.267	3187.65	277.9	5.841	41.242	184.029	258.672	853.37	84.109	0	300.365	187.268	83.595
288	-2	16.244	133.071	8.985	65.929	1159.64	98.082	3.317	12.8	92.512	90.793	258.592	16.32	20.011	92.552	146.842	18.292
288	0	53.085	225.967	18.221	70.275	1425.52	132.492	0	20.188	138.678	134.555	390.796	37.64	40.91	162.543	131.879	23.335
288	2	20.655	67.69	1.342	40.322	652.958	42.567	0	12.599	110.684	63.483	138.939	9.111	0	76.206	108.618	20.827
288	4	35.416	185.987	4.426	84.126	1527.4	140.148	0	13.736	92.932	106.034	404.386	34.097	0	136.555	153.423	39.003
288	6	67.408	165.33	8.033	107.616	1324.1	95.838	9.344	24.188	87.989	169.018	384.761	27.885	28.885	133.629	178.535	42.822
288	8	100.764	1987.6	249.053	193.41	11610.3	1101.1	24.24	108.251	216.723	241.459	3982.4	306.603	83.023	651.611	258.577	163.902
288	10	47.114	482.718	48.111	87.11	3119.91	345.638	3.366	41.591	62.563	154.158	823.533	86.256	0	248.847	136.136	79.341
288	12	28.485	250.385	21.843	55.478	1988.94	252.372	13.629	47.068	105.249	164.219	369.568	47.212	0	144.578	104.11	34.43
288	14	21.842	203.368	10.834	47.231	1545.46	148.13	21.137	56.085	132.539	115.662	388.957	41.107	31.812	128.524	148.914	32.078
288	16	65.742	590.398	71.297	165.651	5408.87	439.15	15.801	116.734	208.28	398.645	1526.09	114.091	55.008	313.206	246.372	80.432
288	18	56.354	350.687	35.301	64.896	2759.17	276.789	27.534	41.686	204.406	194.128	582.162	56.394	0	172.125	182.052	29.785
288	20	40.978	377.768	24.259	68.05	2614.91	252.145	0	42.435	117.275	140.185	637.783	64.086	0	188.874	137.36	42.149
288	22	169.631	434.105	38.008	156.385	2146.26	206.813	8.618	44.699	272.007	262.369	925.538	48.552	0	193.88	394.253	112.608
288	24	109.156	622.295	49.961	77.973	4162.31	342.012	14.299	41.876	305.963	174.235	1226.6	84.274	75.796	312.546	296.682	148.123
381	-8
381	-6
381	-4	17.012	236.12	4.571	55.559	1337.54	73.025	0	3.537	206.807	33.801	138.46	0	0	110.99	542.676	58.585
381	-2	7.82	189.016	11.763	47.641	1474.01	63.83	6.14	5.755	161.65	21.097	95.014	0	0	122.724	429.698	30.905
381	0	27.178	219.644	9.759	52.159	1405.71	59.951	0	5.188	190.002	54.144	105.076	8.509	0	128.467	394.564	27.727
381	2	184.96	156.179	5.974	270.222	1085.58	51.295	0	9.187	197.85	43.969	100.119	0	0	78.137	553.433	13.785
381	4	82.291	608.148	51.48	142.127	2816.04	179.756	0	8.854	161.103	155.51	652.187	25.786	33.541	267.681	524.786	62.897
381	6	21.92	261.726	11.31	50.258	1403.3	56.337	0	2.707	228.178	12.326	124.062	6.31	0	96.566	395.433	44.834
381	8	71.857	272.53	14.947	130.903	1877.61	110.695	0	6.258	130.81	176.564	149.444	11.803	0	136.284	479.65	26.004
381	10	31.442	792.431	53.103	84.522	3549.01	215.304	0	7.169	159.423	57.856	405.211	17.601	0	216.996	538.106	119.585
381	12	71.575	729.323	38.234	212.833	4349.85	194.543	0	8.743	317.408	51.127	401.203	18.367	36.824	282.029	1575.12	105.416
381	14	141.439	628.389	32.693	241.022	2878.03	201.498	0	6.914	165.912	83.155	371.401	21.066	0	204.546	628.748	70.517
381	16	213.17	586.43	46.376	330.339	3477.81	219.312	4.635	12.947	186.36	61.915	329.083	12.456	27.903	215.132	769.854	99.164
381	18	81.868	438.483	24.225	182.954	3026.46	190.486	6.856	4.482	173.319	86.049	310.002	12.833	42.726	187.473	757.164	76.139
381	20	32.947	565.811	50.989	117.791	4157.9	281.284	6.701	8.436	131.449	42.249	368.781	28.652	0	227.096	604.772	41.738
381	22
381	24
396	-8
396	-6
396	-4	61.842	217.547	2.861	63.341	1584.29	135.306	0	6.101	362.921	101.49	771.537	51.374	0	136.836	48.556	12.855
396	-2	62.207	141.903	12.342	81.845	791.211	55.226	7.118	16.114	435.583	144.04	423.121	21.34	0	47.567	66.87	17.096
396	0	26.053	171.87	7.152	57.144	1208.15	87.137	0	4.473	176.178	125.795	452.245	47.2	0	70.811	48.81	13.975
396	2	70.488	133.09	17.166	70.09	1036.94	67.001	7.35	13.357	195.679	120.286	518.471	0	0	72.647	117.794	17.791
396	4	92.228	616.076	31.77	70.825	2994.21	242.632	8.527	25.782	297.474	158.24	1860.66	128.044	0	185.266	46.155	20.163
396	6	79.131	502.039	40.586	149.943	2445.96	253.173	5.425	22.08	137.511	230.061	1260.83	113.288	40.96	131.174	56.27	13.691
396	8	82.478	534.611	34.348	108.999	1888.61	183.04	10.259	17.43	145.7	261.422	900.485	74.658	23.985	138.894	95.806	38.699
396	10	52.73	395.228	49.109	199.738	1912.12	205.273	15.146	34.786	212.869	548.375	793.672	67.776	74.936	109.828	97.792	14.811
396	12	81.397	309.827	28.951	83.028	1556.73	147.419	18.083	25.177	164.713	233.688	760.929	49.678	58.948	119.291	138.161	26.367
396	14	65.11	174.398	21.829	131.805	901.293	73.973	9.71	26.897	256.367	218.312	393.203	23.889	30.364	62.747	67.937	16.913
396	16	86.943	627.867	65.593	109.679	3974.04	351.092	9.359	80.425	145.853	316.311	2165.92	137.159	70.575	187.434	65.666	26.169
396	18	62.579	326.847	27.602	53.311	1424.36	148.248	0	9.524	209.638	173.971	676.458	63.099	27.634	112.776	48.518	29.91
396	20	59.234	203.928	21.246	213.5	1365.46	102.787	9.959	37.89	221.916	317.67	655.624	35.87	62.023	49.508	79.068	29.687
396	22	50.189	253.402	28.455	98.007	1678.39	156.93	5.884	37.132	208.775	226.561	817.852	51.37	43.419	75.981	59.615	28.124
396	24	58.834	373.58	42.134	134.384	1956.94	241.783	4.372	26.567	175.15	187.168	938.64	89.327	37.664	116.869	37.682	0
412	-8	154.759	324.342	12.241	255.506	3147.26	114.198	14.822	59.352	168.322	456.483	2111.32	53.424	81.868	318.963	260.518	35.802
412	-6	91.893	482.991	23.907	145.691	4005.9	223.03	22.457	83.136	136.382	400.416	2822.57	78.469	68.928	472.963	187.903	25.844
412	-4	34.444	209.328	7.963	392.755	2185.2	55.611	20.501	66.408	284.68	1147.93	2176.16	59.757	241.92	722.824	138.622	0
412	-2	96.128	462.617	12.965	213.024	3629.41	130.514	0	69.625	385.957	475.448	2742.27	62.65	84.683	446.763	244.306	68.928
412	0	150.172	421.828	10.57	201.587	2013.2	84.14	0	18.895	177.54	451.188	1584.37	52.364	83.649	350.646	298.022	54.152
412	2
412	4	148.042	553.591	59	145.153	2795.94	149.204	12.398	41.68	179.938	340.128	1763.22	67.41	0	348.528	266.793	30.45
412	6	79.359	572.606	25.018	113.553	3439.27	184.98	8.429	26.899	273.855	348.571	2203.22	91.036	41.395	390.492	207.37	53.788
412	8	47.87	405.816	20.254	142.355	4181.33	134.425	19.79	47.479	235.12	395.438	2468.36	69.608	57.124	351.025	231.549	28.155
412	10	71.199	666.531	41.631	132.37	3589.35	191.567	15.12	34.994	157.91	334.991	2803.59	99.385	65.869	468.211	309.26	33.456
412	12	44.84	189.127	15.591	107.019	1795.73	76.791	12.363	34.161	158.035	248.858	1153.71	37.835	45.912	221.868	176.002	27.594
412	14	2003.1	467.262	25.703	1905.7	5584.35	186.205	26.949	47.892	299.093	1758.68	2991.29	87.06	258.515	371.531	546.988	67.163
412	16	337.7	215.032	5.37	444.169	1354.89	56.387	11.116	14.523	227.423	483.693	1048.57	28.682	96.435	193.396	208.163	43.624
412	18	135.359	406.456	31.104	253.146	2249.2	113.816	8.398	45.94	216.605	374.266	1374.58	71.007	59.667	277.957	200.142	4.783
412	20
412	22	180.539	486.332	26	344.121	4941.89	241.039	14.912	37.427	196.047	551.96	2709.04	121.405	98.191	386.245	318.682	57.816
412	24
421	-8
421	-6
421	-4	24.118	97.452	10.544	108.641	995.739	65.876	15.971	87.393	134.919	583.673	2083.34	31.217	70.548	107.848	383.622	8.567
421	-2	22.193	166.479	16.505	172.634	1474.26	100.347	12.319	54.893	271.597	889.682	3522.76	66.889	137.168	152.832	470.86	9.042
421	0	64.864	533.211	72.734	219.761	2278.53	214.097	13.484	52.458	273.034	915.059	3348.19	99.307	117.157	263.418	625.57	22.279
421	2	212.714	206.356	13.803	342.313	1355.76	104.266	11.068	29.359	294.455	832.18	2890.05	66.101	119.503	180.15	467.044	8.9
421	4	35.39	278.288	3.571	208.18	1598.52	111.164	14.488	55.818	224.549	876.396	3051.53	83.465	119.393	152.356	607.997	10.765
421	6	19.79	159.214	18.882	102.435	875.789	61.272	11.996	25.831	152.531	687.06	970.77	36.269	96.67	114.629	321.049	0
421	8	33.142	348.736	19.671	84.287	2198.98	123.216	17.385	96.504	218.016	748.178	5162.89	101.595	166.602	188.226	565.18	0
421	10	64.266	440.955	34.365	157.837	2150.63	163.117	24.586	74.31	161.591	768.661	2759.57	123.076	158.314	239.162	417.676	17.311
421	12	28.967	410.197	26.36	267.593	2374.5	213.265	24.426	95.833	194.497	1119.13	4064.95	149.256	267.151	205.673	438.913	7.274
421	14	28.181	282.769	12.432	120.882	1109.14	78.678	25.495	38.187	149.037	858.654	1547.89	61.394	143.041	139.204	393.205	0
421	16	47.208	513.628	38.441	133.795	1682.8	149.314	19.699	56.514	132.069	761.345	2027.26	141.554	145.187	169.766	367.899	11.393
421	18	25.075	340.387	24.348	193.967	1708.75	124.546	11.748	94.188	209.884	948.223	2564.39	101.491	192.306	202.435	366.97	8.84
421	20	16.764	327.521	31.41	92.046	1331.29	101.86	9.313	37.543	180.034	574.959	1549.02	87.264	159.709	183.067	283.653	9.38
421	22	84.752	345.246	29.199	248.159	1702.48	149.874	22.06	65.85	188.285	803.681	1977.35	96.382	130.384	151.621	410.663	12.046
421	24	38.622	621.937	24.281	150.31	2287.73	174.456	24.754	91.949	160.812	852.729	2928.82	164.563	176.545	234.787	322.813	12.387
554	-8
554	-6	44.382	6137.7	1802.9	149.411	7131.94	1302.93	8.058	108.292	341.127	153.756	2272.27	239.626	0	279.285	153.191	28.886
554	-4	33.435	3813.37	1042.29	102.528	5825.8	1059.96	9.737	102.275	247.758	94.456	2046.76	172.577	0	248.766	97.182	37.002
554	-2	45.353	3931.27	1101.87	243.602	7527.8	941.336	11.136	71.803	489.097	429.946	2694.61	169.163	22.314	222.068	233.463	31.062
554	0	31.124	4285.35	1265.99	78.485	7386.6	1169.8	15.505	50.337	317.137	100.09	2623.18	217.456	0	209.685	194.066	27.105
554	2	22.798	2020.96	514.974	93.059	3086.87	425.609	7.542	41.26	268.043	74.601	1114.44	84.935	0	128.372	108.996	10.082
554	4	32.799	3263.01	823.201	88.712	3903.89	626.349	11.932	41.991	277.215	108.388	1566.34	124.161	0	172.427	114.382	47.311
554	6	44.086	3096.95	783.67	84.47	4095.11	537.408	17.465	27.654	168.558	107.061	1811.62	109.896	25.446	157.594	140.981	51.387
554	8	16.333	3215.79	978.861	110.065	5463.13	997.112	29.941	49.941	196.594	230.806	1466.05	171.219	28.44	185.606	132.017	41.405
554	10	57.628	2555.69	704.291	95.204	5301.41	520.14	29.788	67.239	281.31	173.988	1481.37	105.331	0	182.445	272.352	45.578
554	12	63.864	4108.34	1132.57	47.021	5321.26	855.178	16.833	53.363	224.731	99.477	2231.1	182.906	29.923	212.431	127.334	71.61
554	14	41.061	2112.3	501.925	131.716	3054.85	382.101	16.008	32.107	297.469	127.135	970.251	58.674	0	115.877	159.717	41.406
554	16	40.191	1549.66	451.008	91.932	3322.49	411.487	22.028	59.436	191.664	92.698	1046.85	77.452	0	112.423	147.545	15.913
554	18	34.005	3596.61	989.469	63.123	5140.87	982.123	9.466	82.299	246.5	164.36	1731.89	171.009	0	212.729	121.6	25.563
554	20	30.262	3010.04	865.416	116.551	4799.28	729.634	13.862	59.971	249.962	224.423	1739.18	150.728	36.895	181.143	126.375	18.187
554	22	71.227	1569.3	372.34	60.638	2193.15	293.529	19.87	54.83	166.404	92.479	909.544	74.49	0	106.975	134.202	35.433
554	24	25.47	4344.31	1442.96	81.763	6986.59	1150.07	21.721	62.628	230.146	94.637	2431.17	225.52	0	210.805	173.642	34.818
619	-8
619	-6	27.344	331.179	14.762	60.281	1615.88	70.739	10.918	32.85	187.17	319.332	2378.27	239.626	34.863	197.649	833.538	21.204
619	-4	74.239	546.921	31.432	130.296	2492.42	138.274	19.57	51.156	491.154	579.229	3328.97	104.044	71.593	320.931	1372.84	35.509
619	-2	113.781	331.643	14.899	128.5	2101.69	69.809	8.643	40.024	364.883	476.004	2712.22	85.364	0	159.691	1187.93	38.904
619	0	51.795	353.442	7.568	80.097	1808.18	88.807	18.057	38.083	432.879	359.536	3377.76	86.938	35.347	190.17	975.802	42.699
619	2	26.477	191.766	3.306	73.062	1031.81	47.541	4.656	29.576	175.833	293.41	1325.26	53.057	30.797	142.515	637.736	0
619	4	179.972	332.467	18.672	240.032	2114.35	80.855	15.628	49.609	249.276	614.388	3523.29	118.488	60.188	234.29	1029.04	21.49
619	6	386.81	401.839	20.365	298.636	1428.15	79.316	15.663	38.194	240.877	762.054	1727.99	88.422	46.234	172.766	659.931	41.704
619	8	344.844	218.062	7.159	368.992	1378.09	75.736	10.27	49.689	248.532	748.746	2028.75	61.981	39.471	129.143	657.843	15.806
619	10	135.841	232.032	8.604	172.709	1012.05	45.107	27.757	56.064	243.519	588.265	987.913	57.293	63.603	114.81	609.258	17.144
619	12	376.704	707.031	60.739	415.503	2498.89	207.72	10.526	50.046	129.709	1225.49	3412.8	237.582	77.543	250.647	629.566	31.826
619	14	584.922	330.89	12.462	390.87	1267.91	90.072	12.242	54.59	316.718	936.009	1777.61	71.934	73.807	181.116	767.209	24.742
619	16	263.515	319.417	27.68	299.006	1439.44	100.568	14.495	56.847	177.622	744.184	1808.3	77.088	79.324	146.753	709.258	22.65
619	18	112.289	276.808	10.139	189.7	1230.99	75.909	17.63	57.2	186.472	722.269	1639.36	51.01	0	141.305	656.298	34.544
619	20	50.056	277.296	12.356	94.682	1095.31	64.569	13.105	53.927	187.673	430.194	1617.02	151.764	73.561	125.89	680.986	20.894
619	22
619	24	37.887	232.446	11.698	77.586	1081	63.84	13.793	44.468	178.503	347.871	1673.44	64.739	57.071	130.378	576.332	31.641
736	-8
736	-6
736	-4	85.619	409.055	19.335	146.685	3181.44	174.575	23.197	117.521	259.972	283.466	2263.42	98.504	34.147	262.118	509.698	31.942
736	-2	62.225	307.411	12.133	132.986	1334.85	84.286	0	10.523	55.201	200.592	786.935	40.403	30.005	192.336	245.422	13.353
736	0	75.01	382.634	15.225	224.143	3521.26	189.178	21.769	74.168	201.053	376.755	2616.03	83.502	49.934	245.226	734.718	43.51
736	2	58.504	317.182	25.974	170.052	2819.32	173.032	7.505	42.909	148.645	257.748	2098.29	76.904	36.663	223.705	508.332	19.932
736	4
736	6	99.384	351.019	19.647	158.219	1635.59	109.917	0	36.426	136.666	285	1186.77	50.307	34.438	148.741	378.369	33.576
736	8	451.65	1008.71	86.477	474.943	5476.45	505.446	17.591	88.805	230.477	596.509	4219.76	221.457	50.872	399.422	472.84	62.065
736	10	102.176	331.109	13.637	233.152	1955.89	135.169	15.626	46.496	176.572	340.751	1425.49	67.369	37.342	196.348	384.199	27.098
736	12	305.704	1009.49	110.118	404	6629.75	613.284	34.351	151.033	154.114	609.913	4147.05	247.867	53.583	424.792	581.724	85.814
736	14	236.586	418.531	28.949	463.073	4251.12	213.63	36.589	132.701	182.271	626.617	2864.23	95.91	0	247.921	801.803	45.122
736	16	51.516	595.286	42.651	142.532	3517.59	255.119	20.589	82.33	181.213	351.246	2374.7	139.83	21.816	237.294	465.89	38.042
736	18
736	20	522.545	622.972	75.004	771.196	4808.6	456.141	33.628	101.419	189.125	771.164	3151.3	214.762	58.974	279.864	506.878	46.007
736	22	134.061	345.736	26.454	263.267	2146.32	222.965	19.397	59.657	180.617	370.8	1335.44	78.363	41.943	156.074	413.927	14.096
736	24	241.571	638.615	65.058	422.008	3818.79	330.609	29.086	91.84	177.699	459.513	2443.56	159.319	48.952	233.576	449.052	33.731
808	-8	45.411	125.892	1.39	289.922	1341.44	60.067	15.183	48.152	253.589	975.942	917.758	42.852	172.599	509.122	117.311	8.22
808	-6	52.754	171.287	9.899	330.819	1396.51	48.582	12.335	58.687	311.493	898.126	950.801	35.724	188.396	543.331	124.277	10.527
808	-4	44.27	201.369	4.925	84.556	1643.46	61.263	18.812	53.63	245.335	288.738	1386.6	46.73	44.504	282.746	153.641	32.394
808	-2	58.05	163.208	2.929	315.181	1617.56	38.144	0	31.537	326.113	881.095	1596.88	32.115	205.915	578.268	125.036	12.77
808	0	77.985	238.006	5.102	268.701	1928.03	58.312	17.13	43.046	397.964	840.469	1865.86	57.539	180.382	719.071	122.677	21.665
808	2	95.338	250.966	10.333	292.608	1785.74	73.969	13.932	30.999	253.846	727.618	1281.3	54.766	113.916	697.36	93.517	13.134
808	4	155.909	114.822	4.906	431.464	943.398	42.48	11.818	24.34	207.726	1004	980.635	32.676	261.128	427.006	89.494	16.658
808	6	250.693	349.742	20.588	682.152	2743.27	170.827	13.286	58.321	247.949	1305.45	2199.19	134.919	282.063	823.019	90.185	8.124
808	8	678.292	265.977	14.027	961.567	1703.71	84.523	19.257	77.976	279.595	1615.68	1270.37	67.727	358.182	619.083	101.218	7.928
808	10	844.997	463.688	30.362	1287.46	3616.9	224.223	13.713	51.516	215.656	2012.81	3548.55	171.919	533.147	986.47	149.229	9.448
808	12	179.818	127.977	5.224	356.242	941.879	58.494	15.056	55.649	214.841	848.511	1122.35	38.822	228.072	357.536	107.279	4.121
808	14	249.379	211.826	5.254	674.673	1250.36	92.64	24.544	75.774	162.761	1328.72	1020.17	63.782	314.019	438.465	121.109	9.777
808	16	382.864	286.185	22.844	882.603	2589.21	152.679	23.858	118.587	312.445	1819.36	2799.3	122.006	452.372	664.671	167.366	0
808	18
808	20
808	22	249.066	190.838	15	596.263	2014.44	100.705	15.674	64.521	286.315	1368.28	2286.38	99.554	334.621	638.496	139.206	11.42
808	24
846	-8
846	-6	141.556	277.938	30.514	118.199	1165.69	67.222	7.161	19.528	153.212	201.174	289.613	12.627	0	92.5	153.738	17.106
846	-4	86.139	1032.39	164.601	153.015	2436.43	236.145	9.502	49.215	272.775	196.583	572.321	27.289	29.329	185.246	130.765	23.681
846	-2	71.178	1479.97	217.565	137.256	4467.86	381.578	16.082	33.407	317.243	187.974	1048.67	62.064	42.387	244.241	128.738	26.031
846	0	73.934	782.151	108.06	207.542	2665.31	208.123	9.581	22.863	235.119	150.273	628.328	34.621	24.906	161.196	124.777	20.78
846	2	101.247	2140.94	302.69	225.233	5465.82	473.856	8.755	25.939	252.734	253.05	1360.56	102.411	33.587	302.036	156.594	20.197
846	4	101.995	458.933	45.207	73.961	1525.99	80.256	0	7.294	150.335	126.391	424.764	22.695	21.26	152.807	128.023	32.765
846	6	325.699	932.536	109.965	283.384	2091.55	202.869	0	18.987	128.601	198.488	608.614	36.116	38.358	144.903	157.658	30.274
846	8	1082.24	2990.82	587.536	738.282	7819.61	777.009	18.621	91.326	283.205	376.891	1971.72	160.518	79.35	377.795	186.761	65.071
846	10	1635.25	1889.99	336.619	939.302	4673.89	448.054	0	38.062	110.325	323.795	1342.72	99.709	58.634	261.495	156.589	34.674
846	12	2490.4	876.735	150.325	1291.91	3077.42	302.981	5.778	50.308	244.45	487.612	736.268	39.925	98.544	215.904	176.949	29.609
846	14	855.994	1184.62	230.077	494.719	2846.29	303.242	13.898	21.581	91.398	261.604	962.138	91.587	50.088	215.456	140.873	32.633
846	16	916.546	1064.16	206.491	726.056	3215.38	363.275	24.175	87.241	195.017	415.511	1048.94	62.083	63.838	212.614	170.153	38.229
846	18	212.658	657.723	85.584	220.999	1799.37	133.391	13.25	55.937	301.716	315.882	450.561	23.381	70.18	127.517	180.85	61.574
846	20	68.508	959.656	192.16	72.147	2520.18	296.729	14.001	65.762	207.006	180.21	711.543	41.439	25.401	155.203	111.764	10.55
846	22	99.265	2077.36	418.884	195.756	6015.74	576.607	26.177	79.08	277.943	386.513	1922.91	136.84	53.774	324.056	318.963	55.049
846	24	46.751	1514.05	251.429	363.483	5415.95	565.198	29.241	105.134	204.677	18.068	1288.05	85.02	48.118	261.896	179.959	45.353
950	-8
950	-6
950	-4	64.397	262.621	22.828	31.306	1449.58	174.166	7.061	66.34	359.983	108.442	368.774	38.04	25.909	75.035	286.045	26.282
950	-2	78.42	475.174	57.16	67.951	2198.68	214.025	16.022	109.171	519.624	176.33	644.256	50.113	60.472	72.523	322.824	15.559
950	0	65.291	281.106	40.537	57.403	1739.04	179.227	13.643	82.679	218.924	105.827	449.379	50.881	0	51.325	243.898	14.925
950	2	30.814	333.111	42.6	45.617	1412.49	226.359	12.082	37.09	259.505	94.818	311.853	41.191	0	59.722	198.806	10.71
950	4	56.36	231.725	23.785	35.193	1032.92	132.309	0	31.696	259.303	121.221	221.083	36.127	0	56.909	178.587	24.049
950	6	70.905	149.622	32.273	71.858	891.143	77.67	10.194	28.268	217.073	115.304	268.494	27.59	0	50.469	216.565	22.453
950	8	78.521	750.866	119.038	107.125	3039.72	396.804	11.081	43.42	260.191	253.59	816.661	81.865	32.396	99.071	220.291	30.261
950	10	30.108	240.491	22.145	42.335	1344.75	183.734	8.133	46.068	139.831	82.981	280.56	49.921	0	46.343	201.611	17.081
950	12	137.589	687.32	117.756	157.846	3508.86	466.024	23.545	43.988	366.645	195.621	728.172	125.882	0	112.069	371.038	34.525
950	14	45.239	319.687	33.183	67.433	1218.65	219.165	25.647	21.413	126.643	90.104	167.556	59.199	0	43.798	203.493	21.284
950	16	35.31	245.021	38.385	102.372	1036.93	149.605	9.873	38.133	421.592	116.816	279.275	30.855	0	47.207	269.623	29.745
950	18	59.527	370.975	63.882	58.722	1202.19	209.748	16.707	47.717	194.423	155.145	301.119	53.234	0	52.663	158.999	20.744
950	20	54.645	365.359	74.84	89.244	1689.68	253.378	6.238	61.445	321.02	148.729	380.235	82.78	25.709	53.312	229.626	32.099
950	22	79.023	378.723	63.87	58.023	2385.68	265.159	18.848	82.477	250.677	122.265	539.909	65.436	37.998	59.076	286.3	35.156
950	24	64.099	208.108	26.898	61.66	923.052	110.524	9.291	38.342	177.361	171.87	235.351	39.03	0	43.947	179.763	20.999
998	-8
998	-6	31.251	197.144	17.525	55.389	920.087	73.697	8.212	39.354	175.918	144.175	288.855	35.521	32.35	86.625	332.963	15.255
998	-4	68.315	356.361	36.518	97.845	1504.16	154.205	9.982	74.619	201.049	169.329	642.322	58.803	0	75.979	368.763	19.585
998	-2	105.721	370.445	52.452	136.12	1967.82	196.563	20.256	89.611	205.654	239.002	1214.14	82.032	54.522	87.607	594.374	18.572
998	0	229.113	213.824	25.011	211.902	1281.51	138.516	19.421	64.519	157.07	229.209	685.349	54.954	42.116	72.523	440.254	21.262
998	2	39.664	183.552	7.514	117.653	1062.65	118.452	12.287	47.417	286.747	171.588	589.339	37.191	25.598	49.922	490.62	14.866
998	4	54.738	210.457	17.54	100.297	1295.37	135.616	18.974	66.626	260.676	147.632	946.568	43.115	56.524	62.953	574.756	16.315
998	6	92.862	201.695	24.871	125.664	1079.55	120.544	11.366	22.861	227.922	181.374	503.31	46.692	29.683	65.681	412.64	0
998	8	43.826	487.77	59.543	70.153	1999.26	240.394	10.055	56.067	144.898	151.737	1211.06	103.816	42.647	120.539	456.263	21.271
998	10	42.98	360.294	56.887	42.516	1467.7	173.694	7.078	50.874	140.533	114.51	709.91	68.112	39.307	77.893	371.699	0
998	12	66.654	587.752	98.815	114.521	3591.78	318.88	24.276	76.605	256.311	211.611	2958.58	129.831	98.182	118.633	1128.93	37.193
998	14	43.524	396.876	51.163	73.349	1737.97	250.791	18.245	49.034	117.055	126.691	792.083	121.163	29.969	104.164	451.557	16.294
998	16	60.922	309.862	69.753	111.593	1584.1	196.414	19.047	46.244	146.177	160.359	870.571	71.748	34.622	81.805	560.665	21.832
998	18	11.214	280.565	43.243	34.986	1413.09	176.211	13.501	62.81	132.463	90.149	748.382	59.265	48.683	61.057	429.823	13.412
998	20	20.513	344.2	51.565	36.367	1829.63	236.545	9.761	104.368	142.741	88.485	577.055	101.821	31.702	114.844	367.54	16.214
998	22	21.106	490.519	67.227	27.773	2256.51	300.419	9.704	100.451	170.026	72.93	1114.23	99.728	46.617	132.738	417.422	6.626
998	24	36.087	192.246	35.153	34.889	1038.86	116.232	4.727	20.971	140.993	65.795	489.927	45.919	49.611	62.48	418.651	15.141

## Sheet: Constant_BA_Zscored
Participant	Time point	CA	GCA	TCA	CDCA	GCDCA	TCDCA	LCA	GLCA	TLCA	DCA	GDCA	TDCA	UDCA	GUDCA	HCA	GHCA
106	-8
106	-6	-0.294652	0.372249	0.0407205	-0.367113	0.768204	-0.0110497	-1.65143	0.0554222	1.50121	0.0613717	1.01763	0.204195	0.33068	1.09449	2.27591	0.778271
106	-4	-0.405647	0.778351	0.440609	-0.941321	0.636842	0.393312	0.673423	0.406525	-0.30857	-1.35715	0.371032	0.548403	-1.1012	0.879951	-0.281585	0.614808
106	-2
106	0	-0.322084	-0.432126	-0.510576	0.109462	-0.458339	-0.441632	0.384459	-0.969927	0.0412584	-0.41632	-0.394875	-0.363449	-1.1012	-0.374948	0.880353	-0.620582
106	2	3.47869	-0.794929	-0.553924	3.1747	-0.778969	-0.66723	-1.65143	-0.769948	-1.0669	1.73908	-0.888394	-0.775408	0.662474	-1.02666	-0.809328	-1.84389
106	4	-0.231416	-0.550315	-0.702663	-0.104652	0.0905636	-0.820254	0.569944	-0.396798	-1.01075	-1.41766	-0.569187	-0.983068	1.33321	1.08864	-2.15648	-1.56248
106	6	-0.210505	-0.288582	-0.217144	-0.546673	-0.660762	-0.482883	-1.65143	-0.93395	-0.938384	-0.935898	-0.494885	-0.390129	0.300467	-0.436359	-0.539369	-0.141675
106	8	0.643687	3.26501	3.45951	0.215252	3.03992	3.34139	0.817813	0.781028	1.43704	1.14649	3.10316	3.26476	1.1464	2.42276	0.54111	1.10006
106	10	-0.308794	0.358931	-0.108927	-0.393944	-0.126337	0.0407197	1.1214	-0.426561	0.104225	0.0931197	0.00430185	0.166255	0.143436	0.316074	-0.284193	0.335017
106	12	-0.367562	-0.71221	-0.54124	-0.552005	-1.18668	-0.828165	-0.978172	-0.536998	-1.68871	-0.504765	-0.865957	-0.726735	-1.1012	-1.28276	-0.153931	-1.50457
106	14	-0.244096	-0.494088	-0.487792	-0.548001	-0.882981	-0.587198	-0.201615	-1.08232	0.206228	-0.123824	-0.818321	-0.697803	0.404614	-0.919619	0.0274436	0.49848
106	16	-0.295376	-0.366526	-0.114918	0.656945	0.257901	0.175545	0.57124	2.75677	0.261663	1.69142	0.0219118	-0.00472604	1.45687	-0.730208	0.810259	-0.10451
106	18	-0.461237	-0.331149	-0.225747	-0.913427	-0.325789	0.0748164	0.199159	0.000303985	-0.402068	-0.90793	-0.480631	-0.197339	-1.1012	-0.305444	-0.835249	0.663756
106	20	-0.0639538	-0.190994	-0.0990114	0.187952	0.0971905	0.0817154	0.20027	1.16515	0.441401	0.674887	0.0704596	0.153698	-1.1012	-0.311943	0.517806	1.54674
106	22	-0.550107	-0.162592	-0.0496233	0.496483	-0.186464	-0.0285897	1.17768	0.146117	1.76053	0.518439	0.0718585	0.00533031	-1.1012	0.0990136	0.421524	-0.0563677
106	24	-0.366952	-0.45103	-0.329271	-0.473657	-0.284292	-0.240496	0.418705	-0.194814	-0.33817	-0.26126	-0.148103	-0.203983	0.829022	-0.512995	-0.414263	0.296946
152	-8
152	-6	-0.0734398	-0.691714	-0.752245	0.201667	-0.509034	-0.73705	2.13425	0.401613	1.86644	1.1078	-0.381737	-1.03177	0.741884	-0.229047	0.912341	0.423282
152	-4	-0.854338	0.396635	-0.0404684	-0.75138	0.921786	0.65408	-0.438104	0.293534	-0.18379	-0.406432	0.423236	0.636111	-0.28061	0.770353	0.0804785	-0.678505
152	-2	1.20228	0.262687	-0.422518	0.914138	1.03112	-0.19695	-0.236504	0.119377	2.33134	0.857518	1.45065	0.136876	1.80625	1.31386	3.07478	1.2675
152	0	1.60773	-0.421245	-0.693922	0.879542	-0.603385	-0.403954	-1.54461	-0.701359	0.292388	0.251791	-0.687627	-0.434693	-0.272766	-0.46729	-0.493715	-1.20549
152	2	2.38052	-1.48684	-1.06889	2.46358	-1.59267	-1.32027	-1.54461	-1.48167	-0.00849691	0.579586	-1.65675	-1.21848	1.02131	-1.66342	-1.11445	-0.540268
152	4	-0.306945	-0.382546	-0.500286	-0.271092	-0.703974	-0.832298	-0.832733	-1.04338	-0.951799	-0.346846	-0.518809	-0.830747	0.147099	-0.611365	-0.66282	-0.359491
152	6	0.144134	-0.104723	-0.191646	0.315941	-0.0799403	-0.0477301	0.21663	-0.306876	-0.194906	2.39604	-0.442723	-0.34654	-0.184685	0.186288	-1.00706	-0.716783
152	8	-0.540992	0.904629	0.446069	-0.511275	0.859071	0.339876	0.168683	-0.187342	-0.450834	-0.142801	0.702016	0.674952	-2.63312	1.55788	0.189347	-0.184216
152	10	-0.917431	0.351327	0.0474899	-0.846744	-0.0355413	0.142228	-0.246441	-1.07322	0.387663	-0.887972	-0.071822	0.335989	-0.214027	0.128891	-0.477095	1.26363
152	12	-0.533701	-0.881879	-0.621588	-0.316083	-1.06989	-0.948411	0.85857	0.231217	-0.00542307	-0.0999545	-0.840142	-0.671738	0.138183	-1.34955	0.0115543	-0.685711
152	14	-1.09198	-1.02961	-0.605751	-0.872289	-0.79424	-0.626877	-0.138126	0.58775	-0.577311	-0.881206	-0.771794	-0.520756	-0.407963	-1.08601	-0.24298	-1.19976
152	16	-0.931973	-0.717355	-0.509117	-1.2167	-0.222503	-0.312379	1.13693	1.00651	-0.433065	-1.1713	-0.240777	-0.306732	-0.115282	-0.0453055	0.083805	2.26577
152	18	-0.435807	0.17782	0.780736	-0.631972	-0.45796	-0.054251	0.861178	-0.429733	-0.320989	-1.44572	-0.401139	-0.319635	-1.12728	-0.691976	-0.501097	-0.501215
152	20	0.746209	1.52242	1.86679	1.48161	1.47212	2.01385	0.926888	2.72531	-0.622913	1.07659	2.04448	2.13558	1.04625	1.07843	0.550755	0.684646
152	22	-0.469101	2.44669	2.62746	-0.791632	2.09482	2.40801	-0.470648	0.498033	0.663859	-0.41468	1.62371	2.19014	0.577121	1.42927	0.431305	0.775383
152	24	0.0748334	-0.346299	-0.362114	-0.0473123	-0.309782	-0.0778714	-0.851365	-0.639771	-1.79216	-0.47241	-0.230768	-0.428554	-0.242353	-0.321015	-0.83515	-0.608767
201	-8
201	-6	-0.51231	-1.60293	-1.15855	-0.493054	-1.23942	-1.16059	-1.62101	-0.949113	-0.59745	-0.414521	-1.00928	-1.61989	-0.605627	-1.31363	-0.54816	0.756189
201	-4	0.0909392	-0.502165	-0.182164	-0.0239846	0.0849129	-0.294624	-0.783935	1.69683	1.46876	-0.0506965	-0.256374	-0.38449	-0.0521102	0.40088	0.35733	-0.740536
201	-2	2.74739	-0.114583	-1.01035	2.73429	-0.35226	-0.715086	-0.246447	-1.28595	-0.373231	2.64374	-0.291715	0.303371	2.09869	-0.681112	-0.467288	-0.740536
201	0
201	2	0.12878	-1.45086	-1.74979	0.249014	-1.23871	-1.1359	-0.413348	-0.807831	0.341151	-0.0192007	-1.19698	-1.27218	-0.189844	-1.28916	-1.18585	-0.740536
201	4
201	6	-0.281264	0.893944	1.30816	-0.197014	1.49482	1.02826	-0.962401	0.648635	-0.160007	-0.0889977	0.553802	0.932832	-0.285522	1.33593	0.0828952	-0.740536
201	8
201	10
201	12	-0.475137	1.45031	0.965889	-0.394996	1.435	1.72737	1.30481	0.0703224	0.0513153	0.313171	2.00773	1.15886	1.12641	1.4024	1.85114	-0.740536
201	14	-0.475845	0.134555	0.383958	-0.403792	-0.833622	-0.923412	0.547575	-1.02443	-0.903308	-0.557728	-0.645099	-0.11206	-1.1765	-0.031572	0.0671304	1.29057
201	16	-0.687292	-0.0512461	0.383958	-0.760773	-0.405182	0.192614	0.444608	0.0250354	-1.64853	-1.041	-0.683321	-0.781928	-0.980446	-0.54119	-1.45839	-0.740536
201	18	-0.173777	1.04844	0.674924	-0.233467	0.315837	0.720504	0.193052	1.05324	1.62117	-0.275777	0.860493	0.659298	0.528509	0.94401	1.16813	1.74629
201	20
201	22	-0.361484	0.194532	0.383958	-0.476226	0.738624	0.560854	1.53709	0.573263	0.200136	-0.508995	0.660742	1.11619	-0.463564	-0.226552	0.133073	0.650161
201	24
259	-8
259	-6	0.313412	-0.0912852	0.0862912	1.27147	0.265497	-0.454752	0.882306	1.02766	1.63379	0.418051	0.148204	-0.239422	2.07939	0.313971	2.29256	-0.164782
259	-4	-0.50727	0.567508	-0.194906	0.134449	0.991226	0.635126	-1.40785	1.32814	0.6633	0.127583	0.573923	0.013924	0.93635	1.43989	-0.0425544	-0.124002
259	-2	-1.02541	-0.604661	-0.666394	-0.420488	-0.297292	-0.532019	-0.830071	0.0221137	0.762288	2.07203	-0.573149	-0.733265	0.061881	-0.233205	0.0274238	-0.761894
259	0	-1.15096	-1.03143	-1.0436	-0.534902	-0.974332	-0.931421	-0.28275	-0.847105	-1.15963	-1.2149	-0.898251	-1.019	-0.625467	-1.03899	-0.442072	-1.17014
259	2	-0.571821	-0.334023	-0.838854	-1.24016	-1.01292	-1.2188	-0.548411	-1.19345	-1.38134	-1.82086	-0.893821	-1.20439	-0.627282	-0.898781	-0.146003	0.61306
259	4	-1.06667	-1.25485	-0.849626	-0.962689	-0.524544	-0.840347	-0.539553	-1.16424	-1.08677	-1.1711	-0.625078	-0.980432	-0.437432	-0.386584	0.128941	-0.495598
259	6	0.497583	-0.38908	-0.720222	-1.18065	-0.464635	-0.460445	-1.40785	-0.76566	-0.836692	-0.958305	-0.475042	-0.333162	-1.11096	-0.194565	-0.748665	-0.342285
259	8	0.293206	1.29022	1.43534	0.831841	2.5707	1.28355	0.308049	0.0227827	-0.0320534	0.523672	2.69088	1.37058	1.53719	1.68312	1.92847	1.81774
259	10	0.635381	2.10702	1.75868	0.7088	1.0538	1.27627	0.30832	0.258478	1.20356	0.286944	1.0465	1.72409	0.362529	1.81241	0.0383678	2.46646
259	12	0.167991	1.69498	1.1529	-0.47136	1.15559	2.41069	0.622882	0.121331	-0.219117	0.396261	0.888315	2.07634	0.232957	0.945411	-0.275603	-0.119794
259	14	-0.8019	-0.212158	0.130056	-0.0237241	0.0527439	0.739332	0.61547	0.164846	-0.827728	0.0517825	-0.0888305	0.410969	-0.224665	-0.305137	-0.423609	-0.0420339
259	16	-0.558945	-1.02686	-1.0436	1.1432	-1.06591	-0.88735	0.359933	-0.847396	-0.780775	0.386885	-0.870583	-1.04917	-0.565561	-0.985405	-0.720993	-0.932082
259	18	1.69452	-0.766838	-0.4216	0.926738	-0.667131	-0.37476	-0.00732736	0.449669	-0.511734	-0.420639	-0.936517	-0.518158	-1.09886	-0.70737	-0.669737	-1.00608
259	20	0.332323	0.204454	0.00217179	1.84381	0.0985098	0.0827555	2.03344	2.538	1.63066	1.52962	0.872883	0.325911	1.32368	0.457477	1.12863	0.886098
259	22	2.38623	0.508465	1.82629	-0.949328	-0.438377	-0.335508	-1.40785	-0.59707	0.567377	0.235788	-0.114433	0.189622	-0.980864	-1.17977	-1.57447	-0.266855
259	24	-0.637666	-0.661467	-0.612937	-1.07701	-0.742926	-0.392317	1.30127	-0.518097	0.374865	-0.442816	-0.744996	-0.034434	-0.86288	-0.722479	-0.500695	-0.357813
288	-8
288	-6	-0.723091	-0.588762	-0.391663	0.025834	-0.416314	-0.432528	0.520697	-0.511826	-0.442946	-0.018664	-0.38876	-0.231122	-0.72477	-0.316153	-0.16854	-0.565233
288	-4	0.379021	0.149842	-0.0750416	0.0731846	0.108683	0.0335289	-0.472653	-0.0686047	0.433948	0.988484	0.0191564	0.212166	-0.72477	0.624971	0.00950609	0.480647
288	-2	-1.31136	-0.63594	-0.519615	-0.595652	-0.665144	-0.697088	-0.751263	-1.01013	-0.861338	-1.06193	-0.629989	-0.769061	-0.0329905	-0.881675	-0.514724	-0.95042
288	0	-0.0603582	-0.430016	-0.363544	-0.496573	-0.563694	-0.557277	-1.11741	-0.765563	-0.207927	-0.527435	-0.485701	-0.46046	0.689487	-0.37424	-0.708758	-0.839907
288	2	-0.807713	-0.780872	-0.671445	-1.17943	-0.858477	-0.922651	-1.11741	-1.01678	-0.60414	-1.39548	-0.760579	-0.873409	-0.72477	-1.00018	-1.0104	-0.894868
288	4	-0.467543	-0.518641	-0.671445	-0.180804	-0.524816	-0.52617	-1.11741	-0.979146	-0.855393	-0.87578	-0.470868	-0.511744	-0.72477	-0.562653	-0.429384	-0.496554
288	6	0.269718	-0.564431	-0.535702	0.354712	-0.60239	-0.706206	-0.0859757	-0.63315	-0.925354	-0.106517	-0.492287	-0.60166	0.273783	-0.583867	-0.10374	-0.412863
288	8	1.03841	3.47503	3.53709	2.31061	3.32249	3.37825	1.55831	2.14962	0.896683	0.778251	3.43421	3.4327	2.14533	3.17151	0.934215	2.24052
288	10	-0.197961	0.139128	0.141542	-0.112775	0.0828338	0.308755	-0.745854	-0.0570516	-1.28522	-0.288011	-0.0134079	0.243243	-0.72477	0.251465	-0.653555	0.387424
288	12	-0.627269	-0.375888	-0.302339	-0.833909	-0.348708	-0.0701937	0.387022	0.124256	-0.681065	-0.16513	-0.508869	-0.321908	-0.72477	-0.504486	-1.06886	-0.596768
288	14	-1.19171	-0.480112	-0.488371	-1.02192	-0.517925	-0.493738	1.21579	0.422749	-0.294816	-0.758187	-0.487708	-0.410276	0.37497	-0.620878	-0.487855	-0.64831
288	16	0.231324	0.377825	0.533343	1.67777	0.956229	0.688702	0.626777	2.43044	0.777185	2.69806	0.753369	0.646147	1.17685	0.718068	0.775945	0.411332
288	18	0.0149765	-0.153547	-0.0749233	-0.619202	-0.0548113	0.0290148	1.92192	-0.0539068	0.722354	0.200168	-0.276842	-0.189001	-0.72477	-0.30477	-0.0581331	-0.69856
288	20	-0.339366	-0.0935161	-0.261513	-0.547298	-0.109859	-0.071116	-1.11741	-0.0291124	-0.510855	-0.458672	-0.216137	-0.0776614	-0.72477	-0.18334	-0.637683	-0.427612
288	22	2.62546	0.0313671	-0.02918	1.46653	-0.288682	-0.255304	-0.166115	0.0458337	1.67914	1.03364	0.0979211	-0.302512	-0.72477	-0.147046	2.69361	1.11645
288	24	1.23181	0.448531	0.172804	-0.321077	0.480579	0.294022	0.460979	-0.0476171	2.15974	-0.0427981	0.426497	0.214554	1.89549	0.713283	1.42835	1.89473
381	-8
381	-6
381	-4	-0.815675	-0.839813	-1.39272	-1.02076	-1.04021	-0.958664	-0.600763	-0.696165	0.487225	-0.740476	-0.763443	-1.34289	-0.696359	-0.888018	-0.303125	0.0857649
381	-2	-1.13668	-1.05191	-0.917263	-1.18166	-0.917593	-1.0799	1.52161	-0.696165	-0.47722	-1.01214	-1.02529	-1.34289	-0.696359	-0.711609	-0.685223	-0.689067
381	0	-1.19782	-0.913998	-1.02896	-1.2662	-0.978957	-1.13105	-0.600763	-0.696165	0.12831	-0.30545	-0.964648	-0.418798	-0.696359	-0.625268	-0.804048	-0.778027
381	2	1.62615	-1.19976	-1.23993	0.814344	-1.2666	-1.24518	-0.600763	-0.696165	0.295925	-0.523038	-0.994523	-1.34289	-0.696359	-1.38193	-0.266744	-1.1683
381	4	0.133427	0.8353	1.29651	-0.419939	0.288218	0.448587	-0.600763	1.16133	-0.488903	1.86221	2.33278	1.45751	1.28948	1.46768	-0.36363	0.206468
381	6	-0.744317	-0.724518	-0.942513	-1.33528	-0.981125	-1.1787	-0.600763	-0.696165	0.943658	-1.19971	-0.850219	-0.657613	-0.696359	-1.10487	-0.801109	-0.299159
381	8	-0.0182746	-0.675871	-0.739791	-0.778597	-0.554959	-0.461985	-0.600763	-0.696165	-1.13589	2.31244	-0.697243	-0.0610651	-0.696359	-0.507747	-0.516282	-0.826258
381	10	-0.605875	1.66506	1.38698	-1.34174	0.946791	0.917288	-0.600763	-0.696165	-0.524784	-0.226071	0.84426	0.568606	-0.696359	0.705683	-0.318581	1.79331
381	12	-0.0223747	1.38091	0.558198	-0.288129	1.66635	0.643554	-0.600763	1.13805	2.8494	-0.369967	0.820103	0.651795	1.48385	1.68339	3.18867	1.39668
381	14	0.99339	0.926439	0.24935	-0.0177515	0.343922	0.735255	-0.600763	-0.696165	-0.386194	0.314936	0.640487	0.94491	-0.696359	0.518509	-0.0120247	0.419771
381	16	2.0363	0.737512	1.01202	0.789285	0.882821	0.970134	1.00139	2.02001	0.050526	-0.139271	0.385438	0.0098517	0.955674	0.677659	0.465204	1.22167
381	18	0.127277	0.0713577	-0.222646	-0.270535	0.47728	0.590062	1.76911	-0.696165	-0.227998	0.376823	0.270437	0.0507945	1.83329	0.261832	0.422285	0.577145
381	20	-0.583994	0.644672	1.26915	-0.707107	1.49388	1.78724	1.71553	1.07364	-1.12224	-0.559819	0.624697	1.76876	-0.696359	0.857527	-0.0931128	-0.385824
381	22
381	24
396	-8
396	-6
396	-4	-0.251976	-0.672703	-1.70348	-0.90894	-0.235192	-0.336412	-1.42467	-1.3251	1.65639	-1.10071	-0.237176	-0.310139	-1.15076	0.652842	-0.797971	-0.796875
396	-2	-0.230357	-1.11673	-0.967131	-0.535474	-1.18224	-1.29529	-0.0566579	-0.476951	2.51711	-0.719117	-0.919522	-1.07172	-1.15076	-1.35717	-0.165073	-0.349947
396	0	-2.37175	-0.940826	-1.27678	-1.03401	-0.68435	-0.913185	-1.42467	-1.08967	-0.555678	-0.882741	-0.862485	-0.41598	-1.15076	-0.833803	-0.789194	-0.678846
396	2	0.260126	-1.16846	-0.679322	-0.772725	-0.888802	-1.15429	-0.0120696	-0.622063	-0.324679	-0.932146	-0.732787	-1.61284	-1.15076	-0.792463	1.59477	-0.276707
396	4	1.54778	1.66666	0.19198	-0.757891	1.44844	0.948703	0.214139	0.0319174	0.881134	-0.59177	1.89579	1.634	-1.15076	1.74331	-0.880946	-0.0267391
396	6	0.772049	0.99726	0.717959	0.838948	0.793757	1.07492	-0.382037	-0.162935	-1.01371	0.052329	0.721057	1.25983	0.351929	0.525354	-0.53139	-0.708775
396	8	0.970291	1.18846	0.345788	0.0125754	0.128202	0.235152	0.547014	-0.407684	-0.916706	0.333578	0.0153586	0.280278	-0.270829	0.69918	0.834903	1.92663
396	10	-0.791678	0.370281	1.22646	1.84396	0.156286	0.501369	1.48625	0.505836	-0.121055	2.90701	-0.193826	0.10577	1.5984	0.0447191	0.903535	-0.590747
396	12	0.906264	-0.131021	0.0237932	-0.511598	-0.268106	-0.191372	2.05071	7.3688e-05	-0.691487	0.0848563	-0.257951	-0.353145	1.01185	0.257792	2.29861	0.627054
396	14	-0.0584125	-0.925987	-0.401119	0.472869	-1.05079	-1.07081	0.441501	0.0906046	0.394201	-0.0530374	-0.978114	-1.00708	-0.0368041	-1.01538	-0.128199	-0.369232
396	16	1.23475	1.73587	2.20992	0.0262998	2.6185	2.2474	0.374042	2.90801	-0.914893	0.825829	2.49361	1.86513	1.43841	1.79213	-0.206681	0.606189
396	18	-0.208323	-0.031114	-0.0566907	-1.11138	-0.426173	-0.181445	-1.42467	-0.82381	-0.159328	-0.450693	-0.423381	-0.0128257	-0.136959	0.111097	-0.799285	1.00042
396	20	-0.406447	-0.752646	-0.435902	2.12172	-0.49651	-0.725793	0.489356	0.669213	-0.0138885	0.838017	-0.464183	-0.703278	1.12466	-1.31347	0.256468	0.976925
396	22	-0.942181	-0.462235	-0.00579913	-0.209276	-0.122829	-0.0774874	-0.293821	0.629316	-0.16955	0.0209406	-0.146472	-0.310241	0.442141	-0.717393	-0.415793	0.812212
396	24	-0.430139	0.243208	0.810316	0.524921	0.209807	0.938538	-0.584414	0.0732353	-0.567855	-0.33234	0.0900823	0.652244	0.231009	0.203257	-1.17376	-2.15157
412	-8	-0.19242	-0.663739	-0.723512	-0.188353	-0.0495084	-0.409009	0.186729	0.740255	-0.762758	-0.242176	-0.0427276	-0.676737	-0.243171	-0.475088	0.0383042	-0.103232
412	-6	-0.315646	0.450503	0.0861663	-0.425894	0.649617	1.40714	1.17224	1.95737	-1.22342	-0.380195	1.03787	0.345353	-0.429216	0.721609	-0.697366	-0.577783
412	-4	-0.491294	-1.47152	-1.02043	0.108529	-0.832841	-1.38669	0.91976	1.10134	0.915447	1.45995	0.0557714	-0.418287	2.05798	2.66322	-1.19664	-1.80939
412	-2	-0.307345	0.30741	-0.673263	-0.280246	0.343068	-0.136733	-1.72646	1.26596	2.37614	-0.19549	0.91586	-0.300223	-0.202698	0.518015	-0.125941	1.4754
412	0	-0.201411	0.020936	-0.839488	-0.304985	-0.972891	-0.910607	-1.72646	-1.33008	-0.629808	-0.25521	-0.843331	-0.719996	-0.217564	-0.228887	0.418261	0.771243
412	2
412	4	-0.205586	0.94635	2.52179	-0.427057	-0.335566	0.17516	-0.126155	-0.164089	-0.595223	-0.528604	-0.571605	-0.105967	-1.42023	-0.245345	0.101877	-0.358283
412	6	-0.340214	1.0799	0.163275	-0.495411	0.188253	0.772178	-0.638463	-0.920489	0.759321	-0.50782	0.0968881	0.858214	-0.825073	0.0807471	-0.500143	0.753896
412	8	-0.401937	-0.0915214	-0.16737	-0.43311	0.792457	-0.0714674	0.827986	0.132668	0.200655	-0.392449	0.499719	-0.0162658	-0.598929	-0.225941	-0.255184	-0.467651
412	10	-0.356209	1.73956	1.3163	-0.454708	0.310448	0.8821	0.225194	-0.506237	-0.912927	-0.54125	1.00903	1.19894	-0.473197	0.684683	0.532114	-0.215031
412	12	-0.407876	-1.6134	-0.491005	-0.509545	-1.14996	-1.03325	-0.130672	-0.548865	-0.911125	-0.753282	-1.49762	-1.31293	-0.76013	-1.22959	-0.817936	-0.494386
412	14	3.43058	0.340034	0.210818	3.38117	1.93484	0.792621	1.75205	0.153803	1.12332	2.96343	1.29419	0.695953	2.29658	-0.0665943	2.94056	1.39129
412	16	0.16617	-1.43146	-1.20039	0.219742	-1.5089	-1.37374	-0.291632	-1.55382	0.0896427	-0.175193	-1.65736	-1.68646	-0.033733	-1.45084	-0.49211	0.269528
412	18	-0.230447	-0.0870265	0.585674	-0.193458	-0.780732	-0.415384	-0.642465	0.0539116	-0.0663829	-0.444568	-1.16205	0.0408277	-0.562367	-0.793735	-0.573371	-1.58145
412	20
412	22	-0.141888	0.473968	0.231431	0.00332916	1.41172	1.70767	0.198346	-0.381731	-0.362886	-0.00714169	0.865374	2.09758	-0.00848607	0.0477447	0.62757	0.945852
412	24
421	-8
421	-6
421	-4	-0.502974	-1.62861	-0.911905	-0.904997	-1.35307	-1.32762	-0.287969	0.989413	-1.03229	-1.62654	-0.51858	-1.64867	-1.7424	-1.43407	-0.362411	-0.0977119
421	-2	-0.543216	-1.15194	-0.542121	-0.00446095	-0.367604	-0.587083	-0.920146	-0.351423	1.48254	0.59963	0.82933	-0.703507	-0.248282	-0.4696	0.472938	-0.0171772
421	0	0.348807	1.38057	2.94598	0.65873	1.2887	1.85659	-0.718479	-0.451882	1.50898	0.784245	0.665864	0.155442	-0.697079	1.90139	1.95437	2.22711
421	2	3.43956	-0.876561	-0.709737	2.38333	-0.611653	-0.502891	-1.1367	-1.40487	1.90312	0.181311	0.236841	-0.724386	-0.644464	0.116104	0.436398	-0.0412529
421	4	-0.267337	-0.379827	-1.56599	0.495757	-0.111711	-0.354702	-0.544683	-0.31326	0.616875	0.502977	0.388062	-0.264308	-0.646931	-0.479806	1.7861	0.274952
421	6	-0.59345	-1.20211	-0.394667	-0.99233	-1.60009	-1.42653	-0.976058	-1.55042	-0.708234	-0.874418	-1.56042	-1.51482	-1.15655	-1.28868	-0.96158	-1.55022
421	8	-0.31433	0.10666	-0.345722	-1.24772	1.12488	-0.0957908	-0.0432003	1.3653	0.49667	-0.429792	2.3652	0.216065	0.411849	0.289256	1.3761	-1.55022
421	10	0.336306	0.743488	0.565803	-0.21269	1.0253	0.761397	1.20332	0.449654	-0.541533	-0.280781	0.114664	0.785227	0.22597	1.38134	-0.0363265	1.38481
421	12	-0.401607	0.531086	0.069222	1.33184	1.48633	1.83872	1.17563	1.33762	0.0639274	2.26882	1.33706	1.47889	2.66691	0.663323	0.167029	-0.316936
421	14	-0.418038	-0.348883	-0.794785	-0.732736	-1.11952	-1.05259	1.36067	-1.04065	-0.772522	0.373906	-1.02	-0.849103	-0.116566	-0.761788	-0.270649	-1.55022
421	16	-0.0202854	1.24534	0.818653	-0.551019	0.0618522	0.464869	0.357363	-0.284546	-1.08473	-0.334004	-0.571094	1.27482	-0.0684362	-0.106531	-0.512967	0.381427
421	18	-0.482968	0.0490048	-0.0555901	0.295746	0.115304	-0.0672186	-1.01899	1.26975	0.347043	1.02551	-0.0681157	0.21331	0.988326	0.5939	-0.521863	-0.0514257
421	20	-0.656707	-0.0398428	0.382493	-1.13853	-0.662042	-0.554579	-1.4405	-1.06722	-0.202187	-1.68994	-1.01894	-0.16365	0.257256	0.178645	-1.31967	0.0401296
421	22	0.764559	0.0825592	0.245336	1.05836	0.102381	0.4769	0.766061	0.100625	-0.0503714	-0.0260154	-0.617831	0.0779415	-0.400431	-0.495564	-0.10348	0.492141
421	24	-0.199773	1.99328	-0.0597463	-0.318613	1.30764	1.00499	1.2324	1.17738	-0.555866	0.330802	0.273156	1.88447	0.634846	1.28753	-0.944689	0.549957
554	-8
554	-6	0.321103	2.39079	2.29132	0.996885	1.25588	1.63542	-1.18114	2.13334	1.00431	0.0644831	0.879884	1.64434	-0.63929	1.91576	0.0187454	-0.41566
554	-4	-0.418008	0.440654	0.309833	0.100316	0.474057	0.884117	-0.940697	1.86566	-0.182372	-0.602019	0.493651	0.46744	-0.63929	1.30431	-1.18021	0.12103
554	-2	0.386663	0.539576	0.46503	2.79815	1.49282	0.517295	-0.74035	0.510009	2.88495	3.16872	1.60326	0.407515	0.956607	0.769418	1.73709	-0.271767
554	0	-0.57404	0.83665	0.892585	-0.359471	1.4083	1.22375	-0.114674	-0.444978	0.699407	-0.538696	1.4809	1.25519	-0.63929	0.521324	0.893735	-0.533433
554	2	-1.13619	-1.0632	-1.06389	-0.0807647	-1.16538	-1.07745	-1.25504	-0.848799	0.0754418	-0.825179	-1.10318	-1.07092	-0.63929	-1.10779	-0.927313	-1.65912
554	4	-0.460948	-0.0211095	-0.260922	-0.163895	-0.676338	-0.456718	-0.626356	-0.816278	0.192014	-0.44543	-0.329185	-0.382395	-0.63929	-0.225143	-0.812018	0.802737
554	6	0.301118	-0.160431	-0.363905	-0.245017	-0.561882	-0.731745	0.166014	-1.45411	-1.18897	-0.460345	0.090916	-0.632785	1.18061	-0.522323	-0.242628	1.07227
554	8	-1.57269	-0.0607252	0.14459	0.24445	0.256973	0.689767	1.95268	-0.462595	-0.832646	0.930486	-0.500963	0.443603	1.39474	0.0388993	-0.434515	0.412189
554	10	1.21544	-0.614555	-0.570697	-0.0397447	0.160176	-0.785141	1.93077	0.306964	0.24406	0.291881	-0.474729	-0.712913	-0.63929	-0.0244315	2.56956	0.688138
554	12	1.63647	0.68814	0.545031	-0.961174	0.172055	0.250874	0.0755064	-0.310356	-0.475036	-0.545585	0.809384	0.648742	1.5008	0.57634	-0.534762	2.40957
554	14	0.0968788	-0.986563	-1.09788	0.658494	-1.18455	-1.21199	-0.0426402	-1.256	0.449435	-0.234723	-1.35014	-1.53187	-0.63929	-1.35813	0.158444	0.412255
554	16	0.0381388	-1.45863	-1.23053	-0.102317	-1.02434	-1.12112	0.819472	-0.0401785	-0.895305	-0.621778	-1.21894	-1.20227	-0.63929	-1.42733	-0.102116	-1.27353
554	18	-0.379523	0.258788	0.172225	-0.653247	0.0640777	0.643418	-0.979507	0.976959	-0.198361	0.183667	-0.0456413	0.439917	-0.63929	0.58231	-0.657506	-0.635401
554	20	-0.63224	-0.233352	-0.150947	0.368485	-0.140384	-0.137337	-0.349965	-0.0163773	-0.15436	0.858744	-0.0331571	0.0839296	1.99944	-0.0505172	-0.55529	-1.12316
554	22	2.1336	-1.44215	-1.43547	-0.700769	-1.70034	-1.48588	0.510429	-0.245092	-1.21635	-0.624239	-1.45411	-1.25426	-0.63929	-1.53648	-0.387742	0.0172758
554	24	-0.955782	0.886118	1.35363	-1.86038	1.16887	1.16275	0.775507	0.101828	-0.406214	-0.599985	1.15205	1.39674	-0.63929	0.543763	0.456529	-0.0233926
619	-8
619	-6	-0.927289	-0.0576234	-0.189922	-1.1266	0.0832935	-0.39406	-0.605584	-1.54504	-0.643343	-1.12944	0.186516	2.23175	-0.794562	0.385603	0.145906	-0.479077
619	-4	-0.650468	1.55614	0.985255	-0.567368	1.78903	1.28479	0.992381	0.479327	2.28059	-0.118865	1.31587	0.0123643	0.805703	2.56837	2.41786	0.76399
619	-2	-0.417051	-0.0541527	-0.180264	-0.581713	1.02867	-0.417179	-1.02576	-0.751706	1.06602	-0.52024	0.583221	-0.293415	-2.31349	-0.286462	1.63888	1.05901
619	0	-0.782954	0.108905	-0.697074	-0.96832	0.457505	0.0550925	0.71294	-0.966352	1.72006	-0.973109	1.37384	-0.26765	-0.773475	0.253184	0.745233	1.38878
619	2	-0.932407	-1.10044	-0.99753	-1.02451	-1.05329	-0.970739	-1.76213	-1.9071	-0.75239	-1.23023	-1.06439	-0.822259	-0.971711	-0.590572	-0.678966	-2.32165
619	4	-0.0263258	-0.0479891	0.0857191	0.309122	1.05331	-0.142586	0.26432	0.308252	-0.0459645	0.0178457	1.54672	0.248803	0.308806	1.03435	0.969492	-0.454224
619	6	1.19464	0.470918	0.20507	0.777207	-0.282021	-0.180844	0.270785	-0.954077	-0.126752	0.592023	-0.58597	-0.243357	-0.299147	-0.0549626	-0.585463	1.30232
619	8	0.946913	-0.903746	-0.725907	1.33916	-0.37944	-0.269839	-0.725265	0.317099	-0.0531208	0.540277	-0.228696	-0.676179	-0.593799	-0.82733	-0.594259	-0.948149
619	10	-0.286831	-0.799249	-0.62404	-0.228604	-1.09175	-1.03125	2.50446	1.02208	-0.101339	-0.0837297	-1.46513	-0.752919	0.457592	-1.0811	-0.798937	-0.83188
619	12	1.13498	2.75377	3.0513	1.71065	1.80161	3.01115	-0.677984	0.356578	-1.19604	2.39401	1.41547	2.19829	1.06494	1.32396	-0.713384	0.443947
619	14	2.36409	-0.0597852	-0.352064	1.5139	-0.593849	0.0865391	-0.36105	0.859077	0.602739	1.26842	-0.527031	-0.513255	0.902164	0.0928783	-0.133524	-0.171634
619	16	0.466828	-0.145604	0.720752	0.780162	-0.260064	0.347459	0.0550632	1.10867	-0.735182	0.522538	-0.490573	-0.428888	1.14253	-0.515536	-0.377659	-0.353423
619	18	-0.425858	-0.464322	-0.515828	-0.0928928	-0.665695	-0.265539	0.634076	1.1477	-0.650057	0.437325	-0.691264	-0.855767	-2.31349	-0.611995	-0.600768	0.680134
619	20	-0.79322	-0.460672	-0.359537	-0.851826	-0.929728	-0.54744	-0.20166	0.785759	-0.638505	-0.698366	-0.717799	0.793509	0.891446	-0.884926	-0.496763	-0.506015
619	22
619	24	-0.865053	-0.796153	-0.405924	-0.988376	-0.957583	-0.565562	-0.0745914	-0.260266	-0.726708	-1.01847	-0.650775	-0.631032	0.173004	-0.805463	-0.937647	0.427871
736	-8
736	-6
736	-4	-0.594281	-0.442532	-0.694179	-0.854276	-0.184934	-0.562048	0.26944	0.936743	1.75313	-0.818216	-0.108137	-0.32672	-0.269828	0.150523	0.0909067	-0.306925
736	-2	-0.738406	-0.854315	-0.91883	-0.926744	-1.37251	-1.11462	-1.65447	-1.7119	-2.46642	-1.296	-1.50261	-1.16625	-0.535162	-0.702285	-1.71209	-1.2453
736	0	-0.659641	-0.549569	-0.822382	-0.444523	0.0336077	-0.472676	0.151005	-0.136422	0.539032	-0.28039	0.224885	-0.543491	0.741477	-0.055915	1.62608	0.277026
736	2	-0.76133	-0.81473	-0.487089	-0.730665	-0.417816	-0.571491	-1.03202	-0.91021	-0.540896	-0.966484	-0.264099	-0.638829	-0.108655	-0.318924	0.0815873	-0.913189
736	4
736	6	-0.509479	-0.677649	-0.684447	-0.793261	-1.17909	-0.95776	-1.65447	-1.07069	-0.787737	-0.809372	-1.12499	-1.02314	-0.251187	-1.23506	-0.80507	-0.224441
736	8	1.66074	1.98681	1.40017	0.882213	1.29103	1.46291	-0.195511	0.225904	1.14535	0.986526	1.73953	1.44989	0.801565	1.82852	-0.160553	1.21368
736	10	-0.492278	-0.758309	-0.871916	-0.396865	-0.973106	-0.803215	-0.358484	-0.821417	0.0345724	-0.487959	-0.899523	-0.776605	-0.0651582	-0.653254	-0.765296	-0.55145
736	12	0.761605	1.98999	2.13761	0.506923	2.03273	2.12289	1.19453	1.7663	-0.428201	1.0638	1.67086	1.8315	0.97523	2.13857	0.582296	2.41253
736	14	0.335787	-0.404142	-0.39429	0.81942	0.502996	-0.323028	1.38015	1.31251	0.152007	1.1601	0.459296	-0.364202	-2.45726	-0.0229793	2.08376	0.358399
736	16	-0.804381	0.311933	0.0331149	-0.876246	0.03125	-0.0691117	0.0531378	0.0656212	0.130206	-0.427454	-0.00304121	0.27042	-1.05974	-0.152852	-0.207968	0.00100183
736	18
736	20	2.09751	0.424096	1.0423	2.44939	0.861522	1.16116	1.13457	0.538152	0.293242	1.99344	0.730418	1.35315	1.32057	0.367397	0.0716676	0.403074
736	22	-0.295843	-0.699051	-0.472117	-0.237556	-0.850634	-0.265897	-0.0457244	-0.495629	0.117924	-0.314722	-0.984576	-0.617747	0.229579	-1.14544	-0.56248	-1.20779
736	24	0.366498	0.487469	0.732054	0.602186	0.22496	0.392893	0.757862	0.301033	0.0577955	0.196723	0.0619929	0.552026	0.678571	-0.19829	-0.322844	-0.216617
808	-8	-0.795291	-1.0457	-1.02972	-0.728908	-0.651881	-0.553639	-0.0246175	-0.356248	-0.198356	-0.346241	-0.934581	-0.655681	-0.686399	-0.441607	-0.174174	-0.465748
808	-6	-0.765333	-0.570765	-0.000349101	-0.605991	-0.577263	-0.762619	-0.506714	0.0867531	0.773927	-0.513767	-0.89292	-0.81877	-0.565241	-0.258799	0.112798	-0.171404
808	-4	-0.799946	-0.256039	-1.02972	-1.34614	-0.242663	-0.531876	0.589684	-0.125896	-0.336951	-1.82569	-0.343455	-0.566952	-1.66885	-1.65133	1.32248	2.61854
808	-2	-0.743726	-0.655289	-1.02972	-0.652991	-0.277766	-0.952549	-2.59473	-1.05492	1.01942	-0.550432	-0.0783384	-0.901344	-0.430875	-0.0721008	0.144065	0.114774
808	0	-0.662396	0.127267	-0.499177	-0.792689	0.142898	-0.585573	0.304962	-0.570958	2.22589	-0.637894	0.260797	-0.319642	-0.626706	0.68033	0.046884	1.24966
808	2	-0.591599	0.262857	0.0447814	-0.720835	-0.0498909	-0.300678	-0.236381	-1.07754	-0.19404	-0.880845	-0.476221	-0.383088	-1.13648	0.56431	-1.15439	0.161215
808	4	-0.344481	-1.16152	-1.02972	-0.303499	-1.19118	-0.873651	-0.59423	-1.35755	-0.968454	-0.285836	-0.855305	-0.888508	-0.00740892	-0.880423	-1.32012	0.610833
808	6	0.042219	1.29628	1.11117	0.449954	1.24746	1.46175	-0.345733	0.0713626	-0.293058	0.363136	0.681069	1.45081	0.153156	1.23581	-1.29166	-0.477996
808	8	1.78674	0.419906	0.428911	1.28975	-0.161033	-0.108638	0.665011	0.897864	0.238319	1.03103	-0.490001	-0.0865404	0.736965	0.146009	-0.837141	-0.503003
808	10	2.46686	2.48841	2.12754	2.26924	2.43114	2.43334	-0.273453	-0.214791	-0.8353	1.88598	2.38236	2.29737	2.07889	2.10927	1.14072	-0.309071
808	12	-0.246937	-1.02389	-0.48649	-0.529581	-1.19324	-0.582261	-0.0461155	-0.0409962	-0.848984	-0.620581	-0.676625	-0.747887	-0.260938	-1.25166	-0.587452	-0.988727
808	14	0.0368581	-0.146635	-0.483371	0.427475	-0.775281	0.039059	1.55997	0.805269	-1.72347	0.413231	-0.805461	-0.176802	0.398249	-0.819188	-0.0177113	-0.267095
808	16	0.581451	0.631328	1.34577	1.05242	1.03872	1.13153	1.44385	2.60558	0.789913	1.46952	1.43769	1.15536	1.45937	0.389624	1.88789	-1.51451
808	18		-2.46153
808	20
808	22	0.0355811	-0.366217	0.530091	0.191811	0.259979	0.18581	0.0584968	0.332075	0.351156	0.498395	0.790992	0.641662	0.55626	0.249749	0.727813	-0.0574689
808	24
846	-8
846	-6	-0.533142	-1.39506	-1.27453	-0.765122	-1.2886	-1.39715	-0.563112	-0.957788	-0.861935	-0.440727	-1.32042	-1.19615	-2.22351	-1.57742	-0.188323	-1.07063
846	-4	-0.611349	-0.33413	-0.347464	-0.667142	-0.608999	-0.527261	-0.304778	0.0329041	0.830336	-0.478317	-0.763988	-0.860614	-0.897595	-0.380003	-0.671221	-0.653297
846	-2	-0.632463	0.295268	0.0187251	-0.711492	0.477426	0.221663	0.421337	-0.494629	1.45973	-0.548806	0.173573	-0.0647941	-0.307263	0.381667	-0.713829	-0.504135
846	0	-0.628574	-0.686022	-0.738385	-0.513692	-0.486591	-0.671564	-0.29606	-0.846495	0.297361	-0.857495	-0.653753	-0.692822	-1.09755	-0.690507	-0.79709	-0.837433
846	2	-0.590028	1.22473	0.607273	-0.463906	1.01114	0.69686	-0.387211	-0.743845	0.54668	-0.015976	0.78745	0.85854	-0.705097	1.12784	-0.128289	-0.874438
846	4	-0.588972	-1.14054	-1.17295	-0.889616	-1.09591	-1.33003	-1.35334	-1.36605	-0.902655	-1.05304	-1.05441	-0.965746	-1.26238	-0.798815	-0.728859	-0.0767073
846	6	-0.27327	-0.474547	-0.725213	-0.300258	-0.793441	-0.69862	-1.35334	-0.975842	-1.21027	-0.462719	-0.692555	-0.658609	-0.489408	-0.900861	-0.105924	-0.234819
846	8	0.794405	2.41986	2.57668	0.979918	2.26996	2.25798	0.701521	1.4382	0.97796	0.998011	1.99034	2.18831	1.36377	2.10595	0.505829	1.97386
846	10	1.57484	0.871846	0.841856	1.54563	0.587612	0.563989	-1.35334	-0.339286	-1.46895	0.563271	0.752325	0.796705	0.427238	0.604429	-0.128394	0.0444629
846	12	2.78167	-0.553016	-0.446167	2.53794	-0.266191	-0.183081	-0.715729	0.0693788	0.42943	1.90457	-0.441304	-0.571441	2.23151	0.0158149	0.299578	-0.277029
846	14	0.475111	-0.120061	0.105232	0.294482	-0.389801	-0.181737	0.180329	-0.889277	-1.73684	0.0540626	0.00325876	0.610834	0.0408865	0.0100308	-0.458749	-0.0850857
846	16	0.560565	-0.289455	-0.0578398	0.945511	-0.192411	0.12741	1.31442	1.30188	-0.270235	1.31422	0.174104	-0.0643593	0.662502	-0.0266615	0.156724	0.27011
846	18	-0.432799	-0.860995	-0.893782	-0.475822	-0.949703	-1.05641	0.108821	0.257226	1.23996	0.498481	-1.00364	-0.950047	0.949214	-1.12533	0.381578	1.75189
846	20	-0.636231	-0.43641	-0.156923	-0.894721	-0.56421	-0.215277	0.191695	0.585098	-0.100545	-0.612376	-0.489968	-0.536793	-1.07517	-0.767881	-1.07063	-1.48676
846	22	-0.592825	1.13534	1.41063	-0.546861	1.30524	1.22599	1.53534	1.02954	0.903483	1.07679	1.89428	1.64644	0.207525	1.41214	3.28475	1.33773
846	24	-0.666936	0.343193	0.252858	-0.0748428	0.984469	1.16724	1.87346	1.89899	-0.133509	-1.93996	0.644716	0.46055	-0.0481741	0.609606	0.362849	0.722293
950	-8
950	-6
950	-4	-0.0527787	-0.60384	-0.977086	-1.2467	-0.32621	-0.478148	-0.857501	0.579801	0.714862	-0.649464	-0.162383	-0.740216	0.600556	0.654553	0.322455	0.0886244
950	-2	0.460878	0.631279	0.061736	-0.144986	0.648005	-0.0805513	0.51717	2.40083	2.16843	0.860547	1.28796	-0.259107	2.33007	0.526936	0.718983	-0.99699
950	0	-0.0200318	-0.496426	-0.441245	-0.462106	0.0502284	-0.427664	0.152217	1.27448	-0.569508	-0.707629	0.261981	-0.228502	-0.695919	-0.549981	-0.131947	-1.06118
950	2	-1.28291	-0.194232	-0.378822	-0.816446	-0.37445	0.0424814	-0.0872496	-0.663809	-0.20001	-0.952499	-0.462057	-0.614649	-0.695919	-0.12339	-0.618101	-1.48791
950	4	-0.347171	-0.783373	-0.948129	-1.12984	-0.868085	-0.895675	-1.9407	-0.893143	-0.201849	-0.365225	-0.939938	-0.816449	-0.695919	-0.266299	-0.836089	-0.137448
950	6	0.185607	-1.26046	-0.691298	-0.027524	-1.05247	-1.4407	-0.37688	-1.03889	-0.586362	-0.496835	-0.690331	-1.15665	-0.695919	-0.593469	-0.426634	-0.29903
950	8	0.464578	2.23329	1.93405	1.03276	1.74179	1.74269	-0.240809	-0.394679	-0.193764	2.57902	2.19563	1.00621	0.925162	1.87565	-0.386463	0.491465
950	10	-1.30877	-0.732435	-0.997752	-0.915117	-0.462551	-0.382707	-0.693049	-0.282095	-1.28967	-1.21579	-0.626807	-0.266758	-0.695919	-0.803081	-0.587859	-0.8429
950	12	2.62822	1.86403	1.89526	2.55766	2.35192	2.43316	1.67124	-0.370529	0.775521	1.28963	1.72975	2.76029	-0.695919	2.53598	1.2388	0.923159
950	14	-0.754529	-0.272237	-0.663763	-0.160559	-0.626539	-0.0292794	1.9937	-1.33034	-1.40974	-1.05735	-1.22174	0.10297	-0.695919	-0.932374	-0.567568	-0.417381
950	16	-1.11822	-0.706112	-0.50636	0.889863	-0.862874	-0.723146	-0.426123	-0.619464	1.27582	-0.463204	-0.633572	-1.02654	-0.695919	-0.759187	0.145404	0.439224
950	18	-0.231165	0.0257916	0.265131	-0.422451	-0.647947	-0.123215	0.622253	-0.211985	-0.792594	0.389336	-0.518569	-0.134735	-0.695919	-0.482007	-1.04727	-0.472052
950	20	-0.409991	-0.00684231	0.5967	0.495177	-0.013964	0.311998	-0.983754	0.371683	0.360096	0.246627	-0.102044	1.04267	0.590548	-0.449036	-0.285819	0.677547
950	22	0.482966	0.0708143	0.264768	-0.443466	0.891209	0.429515	0.950695	1.26589	-0.280391	-0.342004	0.738598	0.351514	1.20548	-0.156209	0.325204	0.987043
950	24	-0.0636943	-0.920609	-0.853935	-0.334121	-1.01097	-1.11298	-0.515405	-0.610578	-0.947947	0.761345	-0.864821	-0.700765	-0.695919	-0.924804	-0.82341	-0.446235
998	-8
998	-6	-0.473111	-1.02511	-1.14852	-0.634853	-1.08664	-1.58392	-0.939911	-0.878058	-0.109721	-0.0681716	-0.997378	-1.21556	-0.443152	0.0263665	-0.831944	-0.069138
998	-4	0.20191	0.261783	-0.345026	0.219464	-0.188675	-0.429922	-0.628586	0.567342	0.372209	0.406708	-0.417065	-0.44987	-2.03016	-0.399054	-0.640526	0.421729
998	-2	0.883159	0.375619	0.329056	0.989649	0.524178	0.177234	1.17851	1.18182	0.460518	1.72206	0.521735	0.31408	0.644551	0.0656077	0.565787	0.306891
998	0	3.13041	-0.89029	-0.831826	2.51456	-0.53098	-0.654806	1.03164	0.153375	-0.471164	1.53718	-0.346425	-0.576455	0.0359438	-0.537157	-0.258273	0.611841
998	2	-0.319891	-1.13497	-1.57203	0.618048	-0.867455	-0.942402	-0.22316	-0.547581	2.01562	0.449355	-0.504051	-1.16064	-0.774388	-1.44031	0.0110276	-0.113237
998	4	-0.0453589	-0.917504	-1.14788	0.268804	-0.509677	-0.696375	0.953015	0.239734	1.51566	-0.00290735	0.0824378	-0.965813	0.742765	-0.91958	0.460892	0.0510281
998	6	0.648967	-0.988324	-0.837748	0.779249	-0.841484	-0.912416	-0.385155	-1.55405	0.887546	0.634104	-0.645292	-0.848174	-0.573988	-0.810567	-0.405922	-1.79851
998	8	-0.244092	1.32391	0.629038	-0.337766	0.572514	0.805504	-0.615746	-0.193045	-0.704583	0.0745905	0.516666	1.03051	0.0619934	1.38159	-0.172675	0.612861
998	10	-0.259499	0.293572	0.516677	-0.893889	-0.244728	-0.150568	-1.13937	-0.40589	-0.788289	-0.628214	-0.306101	-0.143718	-0.101859	-0.322569	-0.624828	-1.79851
998	12	0.171659	2.13203	2.29043	0.555025	3.0209	1.93052	1.88558	0.648742	1.43195	1.20494	3.38571	1.88608	2.7864	1.30542	3.424	2.41785
998	14	-0.249592	0.58925	0.274525	-0.273455	0.170794	0.954534	0.824791	-0.481305	-1.23852	-0.39825	-0.171192	1.60101	-0.559958	0.727235	-0.197837	0.0486474
998	16	0.067266	-0.114051	1.06097	0.496106	-0.065769	0.175099	0.965855	-0.595659	-0.680056	0.237364	-0.0423321	-0.0241376	-0.331693	-0.166243	0.385549	0.676459
998	18	-0.693407	-0.350847	-0.0605274	-1.04541	-0.328681	-0.114489	-0.00962996	0.0833287	-0.943045	-1.08812	-0.242939	-0.434676	0.358105	-0.995345	-0.314046	-0.278068
998	20	-0.5	0.16349	0.291532	-1.01762	0.311717	0.750333	-0.667458	1.78666	-0.745947	-1.11954	-0.524219	0.964896	-0.474941	1.15401	-0.647066	0.0395783
998	22	-0.57735	1.34613	0.954107	-1.19055	0.968025	1.6659	-0.677483	1.62611	-0.22271	-1.4132	0.357706	0.896062	0.256752	1.86907	-0.380353	-1.04736
998	24	-0.385037	-1.0647	-0.402772	-1.04736	-0.904039	-0.974223	-1.55289	-1.63152	-0.779468	-1.5479	-0.667263	-0.873596	0.40363	-0.938481	-0.373782	-0.0820616

## Sheet: Entrained_metabolomics
PARTICIPANT	CLOCK TIME	C0	C10	C10:1	C10:2	C12	C12-DC	C12:1	C14	C14:1	C14:1-OH	C14:2	C14:2-OH	C16	C16-OH	C16:1	C16:1-OH	C16:2	C16:2-OH	C18	C18:1	C18:1-OH	C18:2	C2	C3	C3-DC (C4-OH)	C3-OH	C3:1	C4	C4:1	C5	C5-DC (C6-OH)	C5-M-DC	C5-OH (C3-DC-M)	C5:1	C5:1-DC	C6 (C4:1-DC)	C6:1	C7-DC	C8	C9	Ala	Arg	Asn	Asp	Cit	Gln	Glu	Gly
A	12:00:00	32.4202	0.212173	0.177871	0.0279475	0.0982997	0.0358967	0.154559	0.0363971	0.0925131	0.0143179	0.0372163	0.00942787	0.12336	0.00436102	0.0250011	0.00975883	0.00738355	0.00720305	0.0501089	0.13596	0.00389433	0.0349168	5.68795	0.256039	0.0381632	0.00841974	0.00581057	0.173951	0.00480569	0.13133	0.0125771	0.033688	0.0220882	0.0111339	0.0106184	0.0623614	0.00762812	0.0346639	0.135507	0.036645	405.417	90.443	38.3884	5.99153	32.089	670.505	37.7508	231.541
A	14:00:00	40.1052	0.148027	0.149843	0.0267422	0.0785286	0.0329623	0.12116	0.0354424	0.0725262	0.0124178	0.019596	0.00555591	0.107612	0.00498953	0.0217336	0.00962454	0.00617458	0.00648465	0.0405165	0.102343	0.00485107	0.0277877	5.12242	0.242816	0.0518605	0.00627443	0.00459824	0.159631	0.00337142	0.109165	0.0177749	0.0310384	0.0179333	0.0093688	0.0091423	0.0592067	0.00582531	0.0231504	0.0947794	0.0312193	552.756	116.856	60.8397	12.0636	30.4263	700.561	69.4151	238.255
A	16:00:00	46.7357	0.120271	0.136664	0.0265927	0.0681316	0.0360415	0.095922	0.0338228	0.0572963	0.0097987	0.0157422	0.00619509	0.107792	0.00542021	0.0154076	0.0101858	0.0048482	0.00777766	0.0436621	0.0831697	0.00437971	0.0257927	3.50505	0.365698	0.0434385	0.00761486	0.00695451	0.219335	0.00503795	0.16119	0.0153313	0.0306298	0.0255217	0.0156399	0.0104828	0.0510623	0.00569675	0.0151254	0.0800684	0.0454777	418.937	124.692	54.522	9.43322	29.7575	727.148	51.1945	246.41
A	18:00:00	39.1189	0.150338	0.132924	0.02833	0.0836601	0.0372125	0.103731	0.0328977	0.0652565	0.0126035	0.0205423	0.00737526	0.107137	0.00425764	0.0173841	0.0102669	0.00362245	0.00649901	0.0401128	0.0855617	0.00348768	0.026192	3.7977	0.369383	0.0391637	0.00747254	0.00483043	0.244723	0.00550057	0.147721	0.0151245	0.0296373	0.0218789	0.0140056	0.0115169	0.0664402	0.00766379	0.0172895	0.0936975	0.0579849	409.632	119.97	46.8661	6.73998	30.428	711.609	63.7702	223.438
A	20:00:00	28.4347	0.10157	0.0964331	0.022675	0.0572115	0.0372779	0.0745912	0.0314444	0.0513728	0.010906	0.0150985	0.00575716	0.100449	0.00408159	0.0140592	0.0101219	0.0040126	0.006681	0.0320817	0.0737761	0.00397994	0.0178227	3.69001	0.28147	0.0549352	0.00737688	0.00443466	0.157892	0.00419931	0.129253	0.0122275	0.0265012	0.0252908	0.00999579	0.0097663	0.0439637	0.00630543	0.0139129	0.078588	0.0468286	491.001	113.394	64.3408	5.99349	29.1191	631.3	83.1868	207.048
A	22:00:00	38.7691	0.0844812	0.117062	0.0304535	0.0539784	0.0364287	0.0865832	0.0291886	0.0466081	0.00817186	0.00964177	0.00555714	0.0893273	0.00490527	0.0121391	0.00838522	0.00273201	0.00550105	0.0379928	0.0704541	0.00288684	0.0196703	3.2883	0.411657	0.053439	0.0060496	0.00747703	0.245201	0.00499228	0.149992	0.0136024	0.0289655	0.0280985	0.0127937	0.00835551	0.0476415	0.00511909	0.0115398	0.075694	0.0539955	465.302	143.81	60.0817	3.83261	39.2107	717.309	81.4402	279.236
A	1900-01-01	37.8621	0.0738597	0.112809	0.0272329	0.0508152	0.0378227	0.0782491	0.02795	0.0457309	0.0061727	0.00605992	0.00475426	0.0740698	0.00388816	0.0106186	0.00934445	0.00306763	0.00373812	0.0237092	0.0542555	0.0039735	0.014133	3.27108	0.430694	0.0508182	0.00760175	0.00644208	0.264133	0.00506681	0.17037	0.0137912	0.0220967	0.0296501	0.0141015	0.0092377	0.0509637	0.00614624	0.00846949	0.0664391	0.044665	488.069	126.436	59.5024	17.7172	33.847	699.822	62.7708	254.263
A	1900-01-01 02:00:00	32.3298	0.0937956	0.105099	0.0273362	0.0443558	0.037542	0.0707867	0.0240732	0.0403859	0.00698028	0.00794545	0.00693679	0.0678859	0.00405375	0.013211	0.00749978	0.00247425	0.00470789	0.0296588	0.0633564	0.00303893	0.015899	3.07269	0.346554	0.0371175	0.00887492	0.00716379	0.213375	0.00344855	0.142168	0.0100311	0.0279997	0.0216714	0.0118397	0.00843292	0.0467989	0.00692431	0.00854772	0.0672045	0.0388709	463.994	125	60.9592	6.37263	28.2496	663.187	65.5701	251.428
A	1900-01-01 04:00:00	40.1444	0.102893	0.121172	0.0302967	0.0602664	0.0387195	0.0834204	0.0290208	0.0506603	0.00956214	0.00807929	0.00369089	0.078018	0.00305934	0.0156066	0.00867994	0.00332969	0.00559268	0.0354757	0.0725472	0.00292788	0.016179	3.42744	0.341099	0.0412974	0.00506357	0.00710313	0.202258	0.00496168	0.160497	0.00971048	0.0264341	0.0243906	0.0117383	0.00960194	0.0495458	0.00638363	0.00993319	0.0707458	0.0378643	409.249	122.29	56.8016	6.40406	30.4012	711	72.1836	242.492
A	1900-01-01 06:00:00	33.3128	0.0919883	0.126388	0.0227466	0.0544786	0.0367501	0.0897187	0.0293143	0.0502326	0.0100984	0.00887555	0.00337735	0.0825042	0.00405668	0.0155238	0.00991639	0.0041113	0.00532566	0.0300647	0.0709754	0.00288437	0.0204734	3.38889	0.321936	0.0366376	0.00688603	0.00663372	0.195179	0.00398575	0.143552	0.0127743	0.0268808	0.0258645	0.0107381	0.00722865	0.0411113	0.00661363	0.00858781	0.0727993	0.036175	419.478	104.11	47.9816	1.18455	30.8839	645.064	73.4436	219.087
A	1900-01-01 08:00:00	38.1586	0.117106	0.159423	0.0294606	0.0602809	0.0381894	0.111771	0.0299668	0.0613512	0.0117905	0.0156998	0.00489364	0.0964543	0.00534831	0.0180464	0.00942746	0.00380416	0.00673355	0.0405519	0.0902441	0.00290731	0.0253808	3.98876	0.385028	0.044285	0.00805822	0.00654097	0.247063	0.00528582	0.191176	0.0177515	0.0216869	0.0298691	0.0138731	0.00897398	0.0468425	0.00470896	0.0193058	0.0850506	0.0407049	544.443	123.138	58.0662	3.6342	29.9695	775.354	30.7691	278.102
A	1900-01-01 10:00:00	37.2196	0.0989274	0.10526	0.0249016	0.0519219	0.0347651	0.0799633	0.0303941	0.0614694	0.0109454	0.0116903	0.00569864	0.0969608	0.00530073	0.0151082	0.00557782	0.00356303	0.00631252	0.0471542	0.0896745	0.0030006	0.0229419	3.68191	0.406377	0.0386177	0.00681859	0.00739179	0.223557	0.0048383	0.15419	0.0163224	0.0292045	0.0267167	0.0121994	0.00695398	0.040677	0.0061691	0.0128184	0.0698069	0.0375884	505.096	115.023	53.5224	9.40964	39.6017	710.925	56.1715	241.152
A	1900-01-01 12:00:00	36.5985	0.123627	0.120236	0.0305178	0.0659685	0.0278168	0.0999517	0.0325409	0.0733343	0.0101325	0.0184329	0.00719957	0.122141	0.00411095	0.01897	0.011163	0.00486021	0.00695842	0.0527597	0.122775	0.00239864	0.0333872	4.69834	0.357402	0.0358146	0.00685935	0.00793906	0.182406	0.00462925	0.147851	0.0166692	0.0274388	0.0316197	0.013343	0.0104554	0.0442593	0.00735222	0.0200556	0.0906481	0.039874	375.29	91.6559	41.011	3.62242	29.6953	644.539	47.1104	225.511
A	1900-01-01 14:00:00	32.7707	0.107479	0.110914	0.0227452	0.0690145	0.037195	0.0938178	0.0329655	0.0575037	0.00938192	0.0130697	0.00569839	0.0916763	0.00625653	0.0170622	0.00902095	0.00451586	0.00632933	0.0350048	0.0805582	0.00468861	0.0229468	4.08894	0.313501	0.0393528	0.00762511	0.0062205	0.18081	0.00455267	0.122817	0.010722	0.0294403	0.0194456	0.0112214	0.0102168	0.0421212	0.00655732	0.0165097	0.088475	0.0357193	494.076	129.713	61.613	6.90302	25.3359	710.609	80.7451	224.75
A	1900-01-01 16:00:00	39.2021	0.0948032	0.0872521	0.0274853	0.0556633	0.0357895	0.0661005	0.0304578	0.0524876	0.00734853	0.00900882	0.00581867	0.0929802	0.00460645	0.0136004	0.0068445	0.00400118	0.00491987	0.041512	0.0784614	0.00332031	0.0213	3.8688	0.443934	0.0392465	0.00719991	0.00733721	0.226968	0.0065406	0.160661	0.0164092	0.0269084	0.0320914	0.0113757	0.00942445	0.0441762	0.00685505	0.00894671	0.070427	0.0449806	462.526	135.4	67.0038	3.8994	29.5188	823.649	75.1559	260.706
A	1900-01-01 18:00:00	34.2266	0.15215	0.115508	0.0284665	0.0774546	0.0375575	0.106379	0.0403045	0.0606705	0.0113769	0.0164396	0.00718617	0.123149	0.00417647	0.0175003	0.0124169	0.00342409	0.0077018	0.0537891	0.11247	0.00334013	0.0271271	3.97504	0.399264	0.0359426	0.00754051	0.00725063	0.213638	0.00541217	0.151176	0.0158811	0.0265116	0.0343585	0.0127653	0.00994878	0.0565622	0.00768388	0.0144643	0.0916973	0.0592112	431.022	96.5751	49.2058	16.8156	29.8821	687.621	42.2056	220.687
A	1900-01-01 20:00:00	28.0892	0.0885743	0.114457	0.0231247	0.0589786	0.0324	0.0913625	0.0338762	0.0521317	0.00965849	0.0116206	0.00716307	0.0982914	0.00431594	0.0163539	0.0091783	0.00245466	0.00657031	0.0427605	0.0717146	0.00403004	0.0194304	3.83603	0.334227	0.0493892	0.00834633	0.0074484	0.185718	0.0066194	0.109084	0.0107923	0.0306033	0.0213285	0.0128061	0.00980528	0.0550942	0.00689147	0.0103797	0.0706681	0.0541968	454.955	127.155	56.3875	4.21764	30.0309	675.671	101.21	223.929
A	1900-01-01 22:00:00	28.2226	0.104583	0.121613	0.0290393	0.0609568	0.0370702	0.0933757	0.0314079	0.0549736	0.00988773	0.013203	0.0061046	0.0940387	0.0052002	0.0156911	0.0101929	0.0028642	0.00551272	0.0397954	0.0695312	0.00351285	0.0247398	3.38473	0.420681	0.0379479	0.0087408	0.00783539	0.225925	0.00480787	0.119054	0.0153251	0.0266938	0.0214642	0.00971933	0.0102937	0.044843	0.0070231	0.0117286	0.0744384	0.0620341	383.124	134.613	56.7782	5.48667	32.6903	685.251	78.8196	241.087
A	1900-01-02	39.2376	0.0869557	0.111908	0.0222552	0.0470106	0.0327748	0.0815724	0.0313723	0.0476121	0.00989701	0.00844705	0.00504644	0.0867393	0.00591747	0.0136302	0.00861399	0.00271852	0.00562776	0.0353922	0.0642515	0.00441025	0.0149627	3.51245	0.4461	0.0386736	0.00896032	0.00736727	0.252852	0.00620816	0.188857	0.0149678	0.0273865	0.0266825	0.0140136	0.00821494	0.0395028	0.00622694	0.010262	0.0671968	0.0462535	541.185	130.578	63.2989	7.39217	31.3528	726.614	67.8532	243.459
A	1900-01-02 02:00:00	27.554	0.123007	0.106559	0.029603	0.0641694	0.0373414	0.0869424	0.0263644	0.0605183	0.010651	0.012866	0.00500785	0.0767586	0.00480386	0.0152173	0.00764285	0.00414676	0.00465969	0.0329599	0.0738745	0.00322131	0.0178593	3.93852	0.39552	0.0403783	0.0093014	0.00658119	0.240002	0.00342435	0.174551	0.0125046	0.023312	0.0258441	0.0134118	0.0112968	0.0520831	0.00600776	0.00962989	0.0822219	0.0435999	360.952	113.103	52.9242	9.11498	24.3445	679.372	74.3495	230.613
A	1900-01-02 04:00:00	43.4814	0.132218	0.11209	0.0282803	0.0696859	0.0343771	0.0908568	0.040623	0.0685039	0.0119293	0.0157084	0.00602119	0.110889	0.00550305	0.0172333	0.0115548	0.00329479	0.00582805	0.0421576	0.100284	0.00307661	0.0226018	4.99422	0.387773	0.0441264	0.00630632	0.00781348	0.241658	0.00583412	0.169454	0.0180181	0.0278519	0.0231902	0.0163366	0.0108511	0.0591937	0.00593303	0.0142223	0.0941143	0.0423542	319.129	108.429	52.1141	3.13131	34.9405	715.617	66.1492	229.328
A	1900-01-02 06:00:00	38.7587	0.134994	0.119271	0.0279852	0.0713703	0.0389658	0.0944199	0.0362535	0.0717798	0.0124111	0.0182426	0.00731947	0.111592	0.00430873	0.0188284	0.0102609	0.00492663	0.00811934	0.0416073	0.0929912	0.00394824	0.0233612	4.58023	0.36288	0.0464371	0.00579386	0.00633343	0.238309	0.00530209	0.146019	0.0155345	0.0271151	0.0228043	0.0151074	0.00949813	0.0507848	0.00896459	0.0181565	0.0934725	0.0391876	313.271	99.7634	42.2253	12.7747	32.2569	641.278	62.5813	209.411
A	1900-01-02 08:00:00	39.7973	0.0972029	0.109257	0.0258408	0.0589352	0.0293476	0.0850339	0.0318749	0.0561555	0.010655	0.0133137	0.00611268	0.0959968	0.00525057	0.0142785	0.0111385	0.00350371	0.00697286	0.0415959	0.0838773	0.00392717	0.0217903	3.94033	0.370115	0.0477979	0.00658847	0.00594349	0.213147	0.00642668	0.185663	0.0181289	0.0290264	0.0220981	0.0146608	0.00970371	0.046521	0.00808163	0.0169572	0.0729296	0.0383742	485.475	110.568	48.4442	3.00755	27.4183	667.814	53.3023	225.503
A	1900-01-02 10:00:00	37.5885	0.0893532	0.104865	0.0200934	0.0506046	0.0348912	0.0779836	0.0281074	0.057769	0.00901765	0.0112759	0.00560197	0.0795036	0.00367897	0.0167805	0.00892038	0.00240083	0.00519109	0.037979	0.0621915	0.00364691	0.0178884	3.84036	0.336807	0.0344818	0.00717268	0.00435974	0.178124	0.00462103	0.120828	0.0108487	0.0268255	0.0227449	0.0135285	0.00707793	0.0428693	0.00350308	0.010882	0.0696769	0.0336072	372.352	95.6675	40.0266	3.40633	33.7855	608.202	65.3748	208.949
A	1900-01-02 12:00:00	38.8571	0.217263	0.181121	0.033168	0.096579	0.0379341	0.162287	0.0313144	0.0804626	0.0125891	0.0271065	0.00993136	0.101612	0.00591267	0.0198374	0.0107901	0.00453315	0.00806817	0.0384117	0.101643	0.0039716	0.0269427	5.05245	0.323065	0.0436307	0.00502881	0.00777132	0.18155	0.00409958	0.127771	0.0129126	0.0259809	0.0290439	0.0144951	0.0128379	0.0590871	0.00643807	0.0309441	0.118227	0.0509719	415.361	109.335	46.2006	6.37459	34.2354	765.152	34.7004	246.401
T	12:00:00	43.996	0.193741	0.190739	0.0422821	0.0589208	0.0386188	0.116394	0.0284493	0.0660797	0.00949778	0.0168975	0.00597595	0.0859073	0.00451013	0.0145747	0.00842609	0.00288501	0.00505695	0.0381037	0.0717007	0.00292566	0.0256344	4.6696	0.367942	0.0497616	0.00801024	0.00827623	0.175411	0.00590743	0.113395	0.0137359	0.0307473	0.0276503	0.0126148	0.0109812	0.056752	0.00797819	0.0188208	0.123223	0.041325	336.149	89.3735	46.3012	1.97033	37.5099	798.497	30.8425	245.814
T	14:00:00	42.607	0.201348	0.185703	0.0386559	0.068472	0.0361725	0.108038	0.0332978	0.0862802	0.0126645	0.0164889	0.00515654	0.111667	0.00460319	0.0158499	0.00929574	0.00468771	0.0040865	0.0440979	0.0786789	0.00496369	0.0273372	5.27348	0.359864	0.0525612	0.00688676	0.00628872	0.139206	0.00524801	0.127542	0.0168774	0.0275261	0.0290586	0.0137226	0.0130383	0.0657561	0.00933534	0.025555	0.124752	0.0386245	451.872	113.336	62.2013	8.4176	43.2525	925.38	50.9968	273.361
T	16:00:00	45.7711	0.154121	0.125028	0.0344719	0.0492263	0.0392432	0.0754303	0.0321235	0.0795742	0.00973342	0.00902419	0.00808711	0.113463	0.0044433	0.0140863	0.00966745	0.00237528	0.00661958	0.054468	0.0713823	0.00340378	0.0271671	3.87288	0.44117	0.0505562	0.00600276	0.00783952	0.194878	0.00539605	0.160631	0.0129058	0.0346668	0.0297531	0.0145596	0.0131279	0.052822	0.00575976	0.0103809	0.102768	0.044035	377.048	106.726	54.3559	3.08416	51.3518	894.347	31.2238	262.495
T	18:00:00	38.9586	0.130779	0.0950003	0.030516	0.0550271	0.0383633	0.0628651	0.0274181	0.052042	0.00524305	0.00934386	0.00374382	0.0725312	0.0026727	0.0139314	0.00653329	0.00339811	0.00579793	0.036498	0.0563189	0.0028537	0.0205892	3.27885	0.260162	0.0446484	0.00567861	0.00536787	0.141163	0.00410559	0.0824008	0.0182731	0.0321098	0.0307831	0.00993878	0.0115066	0.0516505	0.00520862	0.0105198	0.0969737	0.0349362	273.327	77.6966	42.5927	3.21971	41.3597	677.688	38.6153	209.466
T	20:00:00	31.2229	0.117223	0.112755	0.0318577	0.0491197	0.0388151	0.0728915	0.0271968	0.0501289	0.00739556	0.00896643	0.00548123	0.0849245	0.00476116	0.0156645	0.0103278	0.00287069	0.00746076	0.040716	0.0698593	0.0035111	0.0231344	3.98967	0.383469	0.0664638	0.00759439	0.00958669	0.154112	0.00475091	0.139423	0.0195702	0.025284	0.0304226	0.016309	0.0102907	0.045224	0.00468395	0.0148025	0.0917067	0.0311077	436.1	110.675	57.53	3.66956	42.5336	768.084	63.3783	245.798
T	22:00:00	54.0868	0.100462	0.109925	0.0368661	0.0476039	0.0363105	0.0673636	0.0293937	0.0497483	0.00671459	0.00555003	0.0058998	0.0746515	0.00427198	0.0126093	0.00947717	0.00289818	0.00641903	0.0416305	0.0587451	0.0032053	0.0212135	3.52494	0.468531	0.0536084	0.00643821	0.006383	0.196662	0.0046073	0.130808	0.0136533	0.0307814	0.03967	0.00880036	0.0110504	0.0542501	0.00648689	0.0100906	0.0803913	0.0274754	323.021	102.47	54.7807	2.88379	46.9734	747.853	70.8029	249.887
T	1900-01-01	54.7496	0.0682912	0.0905096	0.0290137	0.0392885	0.0361584	0.0524198	0.0217886	0.0476204	0.00708842	0.00569853	0.00400865	0.0630725	0.00422089	0.0104241	0.00464196	0.00256302	0.00509269	0.0295631	0.0460538	0.00313231	0.0140277	2.89321	0.438699	0.0487987	0.00826376	0.00581058	0.189258	0.00855028	0.158225	0.0133681	0.0300077	0.0337811	0.0126152	0.00971348	0.0371504	0.00593416	0.00453559	0.0661193	0.0287862	376.615	105.72	63.298	10.1149	41.3181	744.787	61.1414	231.675
T	1900-01-01 02:00:00	43.1005	0.106491	0.130331	0.0327201	0.0447703	0.0361522	0.0802326	0.0229431	0.0616813	0.00669365	0.00645889	0.00424961	0.0700555	0.00295519	0.0145644	0.00571949	0.00365033	0.00497144	0.0293421	0.0607055	0.00298199	0.0189443	3.61617	0.440407	0.0482392	0.00677277	0.00865666	0.200213	0.00470703	0.156006	0.0117707	0.0301467	0.0342408	0.0159213	0.0112895	0.0521121	0.00733884	0.00704161	0.0841311	0.0309803	329.043	123.794	67.6792	3.59885	46.8376	814.027	59.2266	266.188
T	1900-01-01 04:00:00	62.1107	0.133235	0.17181	0.0418641	0.049967	0.0369222	0.103775	0.031247	0.0757269	0.00970963	0.0109812	0.00780182	0.102222	0.00512773	0.0172751	0.0101681	0.00511609	0.00673662	0.0470302	0.092561	0.00280731	0.024187	4.79995	0.475753	0.0526515	0.00835606	0.0083051	0.186424	0.00524008	0.181976	0.0148302	0.0321505	0.0314587	0.0150585	0.0119254	0.0672103	0.00591783	0.00956853	0.0990697	0.0323269	285.457	111.937	60.555	15.4542	42.1288	858.191	73.0848	277.051
T	1900-01-01 06:00:00	60.7821	0.114677	0.142481	0.0381297	0.0480525	0.0363083	0.0870629	0.0313405	0.0693536	0.00885088	0.00828469	0.00552966	0.0887197	0.00429183	0.012751	0.00961485	0.00305609	0.0057165	0.043251	0.0810039	0.00391032	0.0218015	4.577	0.450558	0.041027	0.00607243	0.00730207	0.20291	0.00355358	0.165475	0.0108079	0.0330551	0.030219	0.0134869	0.0101543	0.0664648	0.00647865	0.00977166	0.0894866	0.0292609	276.82	99.4127	62.645	6.09761	42.4956	807.589	76.5449	252.166
T	1900-01-01 08:00:00	40.366	0.121809	0.133281	0.0331851	0.0517861	0.0341158	0.0822582	0.0254781	0.0563889	0.00821171	0.00834954	0.0055864	0.0775516	0.00475219	0.0113717	0.00824179	0.00308537	0.00527309	0.0384585	0.0635252	0.00276455	0.0222754	3.55572	0.388092	0.0413058	0.0091165	0.00667743	0.188802	0.00459374	0.162335	0.0101546	0.0322033	0.0291493	0.0157933	0.0099145	0.0489351	0.00665297	0.014914	0.095367	0.0366935	355.749	104.113	61.781	7.15447	40.6191	761.419	40.0493	258.279
T	1900-01-01 10:00:00	44.5856	0.0905572	0.0939335	0.0292778	0.0453997	0.0373601	0.0499957	0.0249868	0.0509858	0.00329422	0.00575397	0.00314309	0.062393	0.00378957	0.00943988	0.0045472	0.00339602	0.00455239	0.0395284	0.0530619	0.00350469	0.0167785	3.21197	0.422179	0.0517822	0.00829566	0.00752155	0.19725	0.00486624	0.15199	0.0128705	0.0283161	0.0326883	0.0155014	0.00938894	0.0463882	0.00733184	0.00853348	0.0734588	0.0331129	371.418	92.2804	54.1457	7.80077	38.6994	825.666	29.2403	257.215
T	1900-01-01 12:00:00	57.7004	0.165515	0.144285	0.0372392	0.0567497	0.038101	0.0919073	0.0263942	0.0632156	0.00899121	0.0127788	0.00708453	0.0859897	0.00466929	0.0156479	0.00727664	0.00287425	0.00581757	0.036691	0.0693442	0.00371741	0.0235516	4.57097	0.441307	0.052668	0.00687213	0.00882361	0.207352	0.00520217	0.113132	0.0181838	0.0394266	0.0412458	0.0156014	0.0101973	0.0471836	0.00846965	0.0170615	0.107915	0.0404383	299.242	87.3769	46.3775	10.4017	38.8872	831.001	40.3915	264.079
T	1900-01-01 14:00:00	51.8378	0.125795	0.113281	0.0274419	0.0542798	0.0367722	0.0729943	0.027303	0.0570926	0.00709409	0.00658192	0.00593697	0.084246	0.00442362	0.0130953	0.00808658	0.00235012	0.00665856	0.0340772	0.0637544	0.00395016	0.0191513	4.49027	0.34097	0.0528532	0.00504009	0.00877439	0.159071	0.00496731	0.117278	0.0149462	0.0280599	0.0313759	0.0137182	0.0108768	0.0534769	0.00696665	0.0144686	0.0921036	0.0303699	387.827	99.9539	63.2675	4.16264	30.9627	848.69	44.0517	252.283
T	1900-01-01 16:00:00	49.6649	0.10661	0.0785883	0.0235484	0.0476633	0.0384745	0.0490894	0.0285649	0.0480309	0.00685861	0.00501924	0.00531637	0.0718157	0.0040832	0.00799872	0.00697058	0.00301484	0.00498901	0.0363114	0.0527924	0.00326692	0.0182055	3.16301	0.351239	0.0432109	0.00603441	0.00743226	0.156387	0.00623959	0.120436	0.013677	0.0314439	0.0259294	0.0150932	0.0093376	0.0454104	0.00343559	0.00706734	0.0828237	0.0316763	344.234	95.2558	60.9691	0.404674	43.2318	803.829	25.0496	244.941
T	1900-01-01 18:00:00	39.6419	0.12288	0.125969	0.0259829	0.0575236	0.0405404	0.080621	0.0295419	0.0592681	0.00861499	0.0115015	0.0067439	0.091907	0.00418823	0.0121214	0.00799281	0.00381732	0.00636196	0.0371882	0.0613495	0.0027454	0.0196086	3.78258	0.318873	0.042716	0.0060986	0.00821092	0.15063	0.00464849	0.0960097	0.0151642	0.031743	0.0334219	0.016197	0.0102152	0.0578568	0.00756234	0.00891643	0.094705	0.0469625	287.552	87.3334	44.997	8.80656	39.895	740.588	37.9675	218.953
T	1900-01-01 20:00:00	37.7996	0.125546	0.130928	0.0257323	0.0498046	0.0354513	0.0905745	0.0308674	0.0549965	0.0104104	0.00842906	0.00608661	0.0904783	0.00355062	0.0139721	0.0103247	0.00296499	0.00697675	0.0377084	0.0581772	0.00455474	0.0201913	4.08448	0.356186	0.0468227	0.00558598	0.00672049	0.138975	0.00529632	0.128808	0.0182308	0.0324214	0.0291615	0.0125375	0.0116735	0.0550513	0.00752529	0.0104163	0.0924353	0.0324957	360.752	97.2311	46.2859	3.10381	36.2304	744.796	46.838	219.476
T	1900-01-01 22:00:00	56.946	0.0899935	0.126207	0.0253091	0.046605	0.0352432	0.084016	0.0266123	0.0471483	0.00710479	0.00592603	0.00465487	0.0696785	0.00424125	0.0106798	0.00706003	0.00248686	0.0030874	0.0344478	0.0435987	0.00335431	0.0132802	3.4152	0.465235	0.0517307	0.00751765	0.00639182	0.189837	0.00512712	0.143005	0.011458	0.031092	0.0260305	0.0154937	0.010949	0.0556432	0.00548463	0.00969274	0.0682561	0.0361217	344.199	124.676	68.3151	5.15468	47.4648	818.161	67.0503	264.145
T	1900-01-02	41.9805	0.0784195	0.109528	0.0285528	0.0411875	0.0371399	0.0688755	0.025549	0.0474088	0.00696131	0.00378673	0.00358623	0.0683799	0.00349797	0.00828825	0.00673206	0.0020768	0.00447127	0.0363732	0.0448183	0.0028921	0.0146218	3.28092	0.497381	0.0443615	0.00800176	0.00668722	0.200752	0.00409401	0.14921	0.0151416	0.027659	0.0328747	0.0132235	0.00943066	0.0405646	0.00657163	0.006736	0.0690145	0.0347376	365.942	102.049	66.1443	6.64568	42.4765	801.361	45.3401	240.12
T	1900-01-02 02:00:00	43.2938	0.0995117	0.131767	0.0259103	0.0457014	0.0361114	0.0705312	0.0271019	0.0505352	0.00736722	0.00940932	0.00430199	0.0660349	0.0048615	0.00913298	0.00858479	0.00300563	0.00608746	0.0354754	0.0475267	0.002985	0.014372	3.28803	0.501976	0.0462969	0.00770666	0.00746694	0.211693	0.00539933	0.161042	0.0133144	0.0347092	0.0339581	0.0139724	0.00981669	0.0610673	0.00763712	0.00641654	0.0786407	0.0409101	261	112.323	61.3723	0.188586	41.2766	752.906	70.2251	258.538
T	1900-01-02 04:00:00	44.9102	0.158826	0.140564	0.0361782	0.0636747	0.0403797	0.0930899	0.0298442	0.0549405	0.00963477	0.0115041	0.00559648	0.0773342	0.00371169	0.0103436	0.00831574	0.00236372	0.00468354	0.0353196	0.069772	0.00327642	0.0158999	4.14415	0.486231	0.0474087	0.00774861	0.00929171	0.205951	0.00508432	0.207288	0.015734	0.0235397	0.0289037	0.0166284	0.0116739	0.0703086	0.00789948	0.0126937	0.104579	0.0425738	260.293	92.6061	53.2413	10.1326	40.036	796.487	41.4193	233.074
T	1900-01-02 06:00:00	44.7289	0.192751	0.154785	0.0319173	0.063488	0.0304908	0.110937	0.0320489	0.0723279	0.011202	0.0162391	0.00612616	0.0950495	0.00456969	0.0187475	0.00845383	0.00427762	0.00719859	0.0326042	0.0843538	0.00522256	0.0225295	5.39526	0.457642	0.048788	0.00406901	0.00802222	0.203715	0.00485253	0.202441	0.0147683	0.0347688	0.0319128	0.013763	0.0111092	0.0638494	0.00819572	0.0189208	0.135124	0.0378994	272.992	92.7865	49.6064	5.46506	36.0677	827.959	34.7383	235.35
T	1900-01-02 08:00:00	31.3883	0.165187	0.142475	0.0301408	0.0585359	0.0369699	0.0925346	0.0285003	0.0683553	0.0113969	0.0140263	0.00671812	0.106858	0.00475035	0.0173127	0.0108974	0.00366775	0.00617665	0.0415792	0.0887023	0.00299559	0.0252715	4.44965	0.381231	0.0451359	0.00736196	0.00722119	0.167174	0.00540255	0.148802	0.0145323	0.0265961	0.0316354	0.0158676	0.0111675	0.060107	0.00809655	0.0177107	0.113563	0.0302359	339.879	90.7168	52.829	5.27451	40.2203	797.757	30.7927	230.391
T	1900-01-02 10:00:00	35.8362	0.117251	0.133757	0.0278435	0.0564284	0.0355135	0.0846085	0.0301384	0.0659137	0.0106502	0.0108337	0.00602411	0.097485	0.00413098	0.0131512	0.00652338	0.00354929	0.00722806	0.0434287	0.0631396	0.00393613	0.0217438	4.93035	0.461524	0.049555	0.00629949	0.0088526	0.170886	0.00705223	0.148896	0.0135211	0.0326057	0.0386721	0.0154454	0.0104725	0.040406	0.0078027	0.0107585	0.0892979	0.0464658	302.444	91.9834	46.7404	3.16667	42.8113	750.784	46.1287	233.288
T	1900-01-02 12:00:00	47.5124	0.149943	0.165832	0.0342609	0.0534892	0.0359854	0.103608	0.0294923	0.0622461	0.00915874	0.00985278	0.00501214	0.0896229	0.00448328	0.0145834	0.0092298	0.00259311	0.00646149	0.0427805	0.0791598	0.00382292	0.0270026	4.08463	0.348437	0.0433499	0.00635022	0.00873177	0.170421	0.00443681	0.125723	0.0159115	0.0308093	0.0348697	0.017317	0.0102118	0.052962	0.00608715	0.0149393	0.107338	0.0382864	327.023	86.968	44.4519	6.37459	35.3419	837.521	27.4428	251.32
E	12:00:00	25.3822	0.0967502	0.112661	0.0250338	0.0519073	0.0383206	0.077731	0.0278732	0.032844	0.00721527	0.0119932	0.00391061	0.0641861	0.00380716	0.0143285	0.00650029	0.00301194	0.00503359	0.0324383	0.0678992	0.0032625	0.0258769	2.73231	0.214464	0.0323998	0.0080657	0.00513491	0.139687	0.00364778	0.0915434	0.00880528	0.0278574	0.0282845	0.0108294	0.0062154	0.0357042	0.0046912	0.0120183	0.0803535	0.0162839	397.24	63.3682	47.3035	9.18177	34.2813	583.946	23.8915	255.431
E	14:00:00	32.87	0.113643	0.140581	0.0320174	0.0561653	0.0339628	0.10024	0.0321125	0.0570023	0.0119285	0.0143801	0.00552492	0.100317	0.00507415	0.0157901	0.00899461	0.00365551	0.0068002	0.0367808	0.07156	0.00283888	0.0316313	3.8403	0.217068	0.0464484	0.00564166	0.00715371	0.173372	0.00504363	0.0968182	0.0126808	0.028884	0.0297022	0.0124098	0.00871076	0.0368285	0.00587011	0.0185286	0.0767546	0.0205726	572.97	110.07	75.3513	8.37242	37.9468	859.901	29.3469	332.304
E	16:00:00	30.5073	0.0975034	0.127099	0.0323802	0.0506558	0.0401375	0.0825281	0.0268818	0.0446193	0.00823065	0.00717234	0.00627677	0.0717847	0.00348838	0.00978812	0.00931692	0.00295017	0.00572132	0.0239155	0.0512677	0.00354643	0.0209713	2.54052	0.28374	0.0408051	0.00653278	0.00800766	0.185695	0.00422003	0.205486	0.0149067	0.0347459	0.0320317	0.0133976	0.0114371	0.0339809	0.00544625	0.0112782	0.0712097	0.0208741	476.537	104.162	62.725	9.90861	37.8187	801.634	24.9383	293.617
E	18:00:00	28.5932	0.110089	0.129226	0.0257461	0.056191	0.0359238	0.0918605	0.0277027	0.0394717	0.01005	0.0104063	0.00696733	0.073123	0.00322328	0.0128708	0.00867961	0.00359952	0.00607973	0.0321568	0.0501432	0.00283413	0.0182907	2.76209	0.275607	0.0425512	0.00737754	0.00840138	0.192265	0.0044372	0.125241	0.0111721	0.033064	0.0323485	0.0139374	0.00861481	0.0356928	0.00566478	0.00873502	0.0726226	0.0217108	397.524	81.2373	51.1953	1.1767	34.1143	745.965	25.5008	264.17
E	20:00:00	27.0463	0.103738	0.123062	0.0282743	0.0603871	0.0347144	0.0831268	0.03307	0.0376694	0.0106944	0.00951541	0.00489521	0.0699112	0.00347461	0.0102383	0.00759086	0.00255274	0.00548335	0.0277431	0.0503939	0.00271323	0.016506	2.8378	0.256732	0.0416261	0.00580775	0.00590664	0.152722	0.00542371	0.115969	0.0131443	0.0305192	0.0231466	0.0117932	0.0104769	0.0432626	0.00353543	0.0123791	0.0680987	0.024523	396.88	84.5162	63.8575	6.64568	28.2159	741.125	36.4921	251.019
E	22:00:00	29.035	0.0613397	0.0918123	0.0270409	0.0478994	0.0376641	0.060662	0.0247372	0.0307242	0.00717605	0.00630281	0.00512665	0.06727	0.00392187	0.0104625	0.0070016	0.00206152	0.00600566	0.0245623	0.041023	0.00306009	0.014195	2.37569	0.298495	0.0428904	0.00682396	0.00659751	0.171625	0.00384411	0.111231	0.0124718	0.0279266	0.0246723	0.014901	0.00917855	0.0393921	0.00605506	0.00828195	0.0623137	0.0248351	383.769	101.69	70.2507	7.83613	41.0188	721.348	39.0001	297.919
E	1900-01-01	30.3032	0.0601195	0.106571	0.0280349	0.041173	0.0346867	0.0673816	0.0229031	0.0286125	0.00719712	0.00451692	0.00598922	0.0550665	0.003445	0.007809	0.00819595	0	0.00534473	0.023646	0.0340513	0.00221526	0.00990312	2.28504	0.316684	0.0444955	0.00450244	0.00681779	0.213391	0.00376314	0.162137	0.0122876	0.0278941	0.0333852	0.0159407	0.0116847	0.0327694	0.00327684	0.00322705	0.0508427	0.0257815	434.001	108.035	76.6438	9.46072	36.7468	723.099	48.7729	261.222
E	1900-01-01 02:00:00	31.1281	0.0690841	0.116113	0.0238843	0.040012	0.0376582	0.0787223	0.0206533	0.0274788	0.00684002	0.00514753	0.00509764	0.0425725	0.0030937	0.00901161	0.0043786	0.00240637	0.00411303	0.0178826	0.0407658	0.00254864	0.0106125	2.39408	0.363674	0.0311234	0.0065021	0.00683957	0.204403	0.00370067	0.142316	0.00866714	0.0272849	0.0258644	0.0117792	0.0100082	0.0427229	0.00584339	0.00428524	0.0603549	0.0205604	353.378	102.867	67.7592	7.79684	31.7067	678.778	52.445	250.661
E	1900-01-01 04:00:00	22.4852	0.0684896	0.118254	0.0269292	0.043504	0.0351299	0.0761757	0.0204995	0.0282519	0.00868901	0.00587291	0.00355894	0.0471199	0.00292972	0.00807324	0.0059542	0.00294319	0.0057566	0.0200194	0.0424223	0.00378463	0.0125598	2.40661	0.335887	0.0325815	0.00467278	0.00592383	0.218043	0.00607647	0.128994	0.0117403	0.0236302	0.0349163	0.00893962	0.00740459	0.0399739	0.00392905	0.00617545	0.0645284	0.0170222	307.31	80.1086	58.5036	6.96392	31.794	631.749	57.5736	257.033
E	1900-01-01 06:00:00	32.7942	0.0689969	0.104331	0.0252146	0.0466994	0.0381544	0.0649703	0.0250658	0.030846	0.00678448	0.0071088	0.00442731	0.0621164	0.00384466	0.00967243	0.00730797	0.00259217	0.00349698	0.0271585	0.05164	0.00220936	0.015239	2.4648	0.289965	0.0357885	0.00657068	0.00637197	0.214906	0.00553096	0.159139	0.0115235	0.0294588	0.0302228	0.0146146	0.010337	0.0353815	0.00459619	0.00705929	0.060255	0.0261188	347.519	82.0339	59.9766	0	30.9696	736.703	45.6018	281.932
E	1900-01-01 08:00:00	33.457	0.0696139	0.0982291	0.0209691	0.0424371	0.0363324	0.0687062	0.0213548	0.0373962	0.00982368	0.00605701	0.00569659	0.064404	0.00448247	0.0107483	0.00495617	0.00297919	0.0048721	0.0276189	0.043276	0.00222987	0.0191715	2.76285	0.341562	0.0446874	0.0104113	0.00871568	0.216835	0.00480316	0.127054	0.01374	0.0282796	0.0354555	0.0139535	0.00841064	0.03252	0.00476213	0.00731203	0.0605393	0.0220692	479.199	111.24	69.3489	3.24721	31.0518	822.254	28.7382	312.37
E	1900-01-01 10:00:00	35.1102	0.0746597	0.104779	0.0252442	0.0432473	0.0369157	0.0727904	0.0249879	0.0373012	0.00788693	0.00770713	0.00555959	0.0606328	0.00353414	0.00957594	0.00453291	0.00312632	0.00622646	0.0283485	0.0469134	0.0035499	0.017545	2.93306	0.392255	0.0528073	0.0108321	0.0079959	0.245681	0.00498829	0.162951	0.01204	0.0288858	0.0288491	0.0167299	0.0110964	0.0371117	0.00454415	0.007944	0.0542796	0.0177435	451.857	94.7812	63.4974	1.87604	39.5732	791.95	28.6755	305.332
E	1900-01-01 12:00:00	31.2608	0.102208	0.130575	0.0219304	0.0581787	0.0312367	0.0910211	0.0210091	0.0440954	0.00849418	0.0126993	0.00568625	0.0676952	0.0034079	0.0105209	0.00524	0.00323309	0.00514475	0.0263946	0.0611197	0.00436727	0.0231611	2.9706	0.243566	0.0381322	0.00543435	0.00720499	0.152685	0.00472508	0.0867474	0.0113349	0.0271826	0.0249043	0.00889149	0.00885278	0.0338039	0.00545254	0.0152519	0.0734148	0.0232622	428.233	91.246	40.8619	65.7536	35.1369	725.751	12.4123	276.244
E	1900-01-01 14:00:00	30.8072	0.0831074	0.10343	0.024931	0.0539628	0.0405265	0.0764137	0.0232437	0.043351	0.00960836	0.0124501	0.00675324	0.0734697	0.00306814	0.012288	0.00938802	0.00362662	0.00692473	0.0245998	0.0541345	0	0.0190328	3.17245	0.23942	0.0394943	0.0055148	0.0076305	0.149406	0.00331842	0.111364	0.0101421	0.0309469	0.0305317	0.0123926	0.0089448	0.0392266	0.0038698	0.015751	0.0625587	0.0233172	578.267	117.09	90.4054	6.13886	30.1728	798.597	31.9094	300.218
E	1900-01-01 16:00:00	24.829	0.0894756	0.087766	0.0223304	0.0496215	0.0374713	0.0634589	0.0272529	0.0289687	0.00765645	0.00639719	0.00435104	0.0603032	0.00222541	0.0101368	0.00915544	0.00235899	0.00553823	0.021025	0.0400704	0.00241797	0.0164028	2.1346	0.245965	0.0309565	0.00624432	0.00652336	0.159688	0.00520679	0.137616	0.00883008	0.0331663	0.0236772	0.0144861	0.0107324	0.0423839	0.00350306	0.00623964	0.0549647	0.0190143	419.265	83.7122	65.7123	15.6939	29.5101	794.516	29.116	244.011
E	1900-01-01 18:00:00	29.2019	0.142681	0.134668	0.0240901	0.0726997	0.0391911	0.104291	0.0359865	0.0422102	0.0128796	0.015758	0.00899183	0.0951787	0.00207094	0.0139772	0.0116913	0.00304624	0.00843819	0.0348511	0.0722877	0.00370758	0.0202314	3.28181	0.269409	0.035019	0.00518421	0.00656776	0.147568	0.00387476	0.108214	0.0115058	0.0302078	0.0301738	0.0118987	0.0114602	0.0382687	0.00760237	0.0185174	0.0867816	0.0347034	365.788	71.5034	56.4648	6.75176	26.0444	751.154	20.487	247.301
E	1900-01-01 20:00:00	33.6263	0.0842808	0.107067	0.0194231	0.055929	0.0365013	0.0804812	0.0318078	0.0335869	0.00946906	0.00811041	0.00530667	0.0752943	0.00440468	0.0106031	0.0105075	0.00212164	0.00519746	0.0263201	0.0453098	0.00324531	0.013547	2.9087	0.257575	0.0374077	0.00861619	0.00703596	0.147943	0.00387632	0.098873	0.0116127	0.031119	0.0209806	0.00829474	0.00928034	0.0410483	0.0065141	0.0108225	0.0668572	0.0209085	463.605	106.898	86.3089	5.34326	32.1358	713.946	60.2332	260.749
E	1900-01-01 22:00:00	31.1528	0.0701622	0.0959699	0.0256041	0.0449192	0.0351407	0.0719748	0.0249866	0.0280523	0.00621734	0.005372	0.00448548	0.0593587	0.0030676	0.00982408	0.00589409	0.0015487	0.00461343	0.0256974	0.0359602	0.00402871	0.0137893	2.30398	0.285311	0.0463369	0.00769	0.0055151	0.176196	0.00389669	0.131166	0.00921654	0.027273	0.0272873	0.0120427	0.00807232	0.0325471	0.00418022	0.00756553	0.0561156	0.0263096	368.111	104.74	76.1022	5.1645	40.5231	745.222	41.8764	316.025
E	1900-01-02	40.785	0.0675915	0.0934147	0.0243925	0.0418862	0.0318773	0.0678576	0.0238821	0.0241462	0.00709881	0.00305044	0.00601743	0.0496204	0.0034317	0.0090366	0.00666224	0.00138576	0.00528187	0.0167037	0.0342027	0.0025684	0.0102545	2.26667	0.389317	0.0478542	0.0073484	0.00506207	0.204585	0.00375255	0.164798	0.0100643	0.0265495	0.0249079	0.0118665	0.00798816	0.0363544	0.00565321	0.00390677	0.0631885	0.0233951	448.869	109.631	85.0012	13.3699	32.6072	689.765	47.6788	285.617
E	1900-01-02 02:00:00	41.5157	0.0753321	0.112749	0.0227472	0.0445937	0.035929	0.085749	0.0223385	0.0400842	0.00721792	0.00751633	0.00480553	0.0617606	0.00293143	0.0106397	0.00499008	0.00167513	0.00561501	0.0277668	0.0423979	0.00313939	0.0157095	2.11661	0.321175	0.0413291	0.00676667	0.00596417	0.2212	0.00458144	0.17013	0.0116714	0.0272621	0.0335303	0.0143179	0.00927521	0.0315304	0.00427276	0.0066846	0.0576942	0.0276482	364.373	108.576	72.135	8.87532	37.4701	732.457	51.5391	306.277
E	1900-01-02 04:00:00	24.4967	0.0745593	0.109305	0.0217426	0.0459508	0.0339763	0.0733137	0.0239569	0.0339925	0.00601075	0.00659979	0.00528289	0.0490676	0.00332831	0.00969456	0.00421154	0.00265024	0.00499073	0.0187983	0.0409685	0.00252587	0.0125416	2.52965	0.338729	0.0444397	0.00672623	0.00616072	0.192547	0.00472912	0.150268	0.00851068	0.0284223	0.0277157	0.0132294	0.010218	0.0343138	0.0045334	0.0053408	0.0605043	0.0238073	332.248	88.7832	61.2214	5.3963	26.759	643.832	51.1649	275.645
E	1900-01-02 06:00:00	29.3866	0.0690122	0.106184	0.0230503	0.0465623	0.0382116	0.0746043	0.0243126	0.0341211	0.00743364	0.00787455	0.00386558	0.0564774	0.00276444	0.00819907	0.00565718	0.00202287	0.00438575	0.0215381	0.0424976	0.00339323	0.0136161	2.27132	0.295358	0.0395306	0.00453695	0.00583525	0.182785	0.00310609	0.118229	0.0104453	0.0284138	0.0265897	0.0110967	0.00858927	0.0342046	0.00653893	0.00665843	0.0575236	0.0252175	332.019	76.2339	70.7761	10.5353	36.278	649.587	49.0619	265.084
E	1900-01-02 08:00:00	23.4604	0.0563513	0.107739	0.0209061	0.0391421	0.0366569	0.0689529	0.0187968	0.0221055	0.00485551	0.00382345	0.00351085	0.0422203	0.00274847	0.00828798	0.00495776	0.00236157	0.0049255	0.0161417	0.0300063	0.00234945	0.0122591	1.81519	0.217174	0.0337116	0.00542994	0.00624526	0.136045	0.0037924	0.109249	0.00842455	0.0310298	0.0244792	0.0121636	0.00833761	0.0319449	0.00577685	0.00697321	0.0525909	0.0192958	307.538	66.8867	50.1893	3.53009	22.8504	494.279	20.7251	200.95
E	1900-01-02 10:00:00	29.9698	0.0524051	0.110324	0.0231635	0.0426879	0.03516	0.074529	0.0209809	0.0272877	0.00937184	0.00431548	0.00376182	0.0495525	0.0024847	0.00796037	0.00478663	0.00193199	0.00535282	0.0222007	0.0325567	0.00294022	0.0122405	2.60723	0.263773	0.0376665	0.00822	0.00523696	0.141833	0.00411757	0.116157	0.00942814	0.0295533	0.0240383	0.013277	0.00780203	0.0283119	0.00420065	0.00660923	0.0515743	0.020426	403.447	84.6716	60.7409	4.35122	32.0484	676.691	22.7831	261.688
E	1900-01-02 12:00:00	30.3499	0.129666	0.129973	0.0282183	0.0529873	0.0399115	0.0938604	0.0283681	0.0404803	0.00966661	0.0164438	0.00596399	0.0730249	0.00150023	0.0130877	0.00862578	0.00456051	0.00561257	0.0258902	0.0638466	0.00239503	0.0227289	3.15071	0.232563	0.0406924	0.00634161	0.00743387	0.163364	0.00440238	0.112172	0.00963235	0.0288463	0.0234195	0.0139111	0.0100165	0.040265	0.00520728	0.0109282	0.0758481	0.0221343	424.445	87.6813	54.6298	4.95038	33.8686	712.934	18.9323	281.897
U	12:00:00	32.3921	0.166221	0.163009	0.032253	0.112815	0.0399753	0.147745	0.0391398	0.0874288	0.0123837	0.0342453	0.00719578	0.0805412	0.0035182	0.0238932	0.0079929	0.00599491	0.00623037	0.0295613	0.0795545	0.00409102	0.0300651	3.64578	0.234797	0.034433	0.00695912	0.00767679	0.120512	0.00646907	0.0973227	0.0154254	0.0347522	0.0299934	0.0176104	0.0138304	0.0439818	0.0084322	0.0229946	0.104917	0.0240441	373.668	72.0681	45.7581	5.30786	37.7991	726.935	27.6635	218.762
U	14:00:00	28.2321	0.0901131	0.120209	0.0255	0.064133	0.0398272	0.0870146	0.0373032	0.0637844	0.00828627	0.0174853	0.00767869	0.0857274	0.00391278	0.0158853	0.00781834	0.00432092	0.00585778	0.0297067	0.0746717	0.00472952	0.0244703	3.05493	0.268625	0.0317886	0.00756695	0.00621504	0.109414	0.00432292	0.0890747	0.0161182	0.0269212	0.0285715	0.014454	0.0110335	0.0379974	0.0062529	0.0181657	0.066215	0.0177266	547.33	112.76	76.7028	4.41933	43.4412	916.51	30.0979	239.824
U	16:00:00	34.5436	0.12735	0.137534	0.032853	0.0991997	0.0411116	0.109373	0.0454172	0.0689976	0.01365	0.018097	0.00914888	0.105655	0.00889787	0.0178886	0.00893011	0.00384373	0.00607657	0.0409224	0.0768455	0.00393846	0.0254628	2.87553	0.423551	0.0351301	0.00730302	0.00584595	0.22373	0.00396741	0.171854	0.0118117	0.0299267	0.0309438	0.0159242	0.0107686	0.0465275	0.00683236	0.0150778	0.0750589	0.0278975	464.117	124.431	70.2097	8.438	48.533	968.014	41.0923	254.305
U	18:00:00	25.6771	0.147589	0.125056	0.0256281	0.115585	0.0329878	0.100862	0.039676	0.0596336	0.0102195	0.0222465	0.00763144	0.073658	0.00261803	0.0162072	0.00677661	0.00462033	0.00543163	0.0263841	0.0551998	0.00267663	0.0201046	3.13992	0.267809	0.0327613	0.0068577	0.00579033	0.143197	0.00539993	0.0995776	0.00828537	0.0245501	0.0216353	0.0139622	0.0146976	0.054528	0.00454238	0.0167783	0.0724031	0.0268599	350.989	69.2555	45.4001	5.12934	38.0179	702.788	19.0498	188.661
U	20:00:00	24.8865	0.0809679	0.0982131	0.020717	0.0694557	0.0369806	0.0758381	0.0335102	0.0393152	0.0103083	0.0110034	0.00641966	0.074468	0.00465474	0.010708	0.00642066	0.00231514	0.00530514	0.0306325	0.0510291	0.00276068	0.0142376	2.7546	0.303267	0.0398093	0.00430836	0.00608625	0.133182	0.00295084	0.098338	0.0092143	0.0253261	0.0232603	0.014329	0.00838472	0.0357407	0.00682829	0.014598	0.0660384	0.0231816	429.708	86.5064	60.6796	9.61155	34.4525	716.035	45.0726	210.779
U	22:00:00	33.1378	0.0942793	0.124736	0.0290102	0.0810856	0.0353308	0.0930842	0.0353465	0.0542109	0.00933165	0.0133887	0.0070504	0.0865448	0.00402432	0.0128165	0.00918313	0.00374717	0.00607307	0.0378268	0.0508787	0.00296561	0.0209904	2.97309	0.399957	0.0428548	0.00654492	0.00706439	0.207871	0.00475172	0.165491	0.0124689	0.0284413	0.0238342	0.018842	0.0106361	0.0474155	0.00754425	0.0116759	0.0737833	0.0268354	392.036	112.935	56.4018	6.60211	40.923	815.824	71.2997	240.577
U	1900-01-01	32.2186	0.0602498	0.114671	0.0242415	0.057288	0.0386363	0.0771238	0.0313809	0.0478555	0.00864973	0.00764509	0.00679867	0.0690654	0.00407084	0.00941828	0.00532066	0.00275493	0.00490952	0.0320434	0.0455071	0.00218646	0.0152787	2.54637	0.485275	0.0442478	0.00801329	0.00756887	0.219283	0.00418663	0.17867	0.0140614	0.0321893	0.0260393	0.0186333	0.00983537	0.0398701	0.00491312	0.00912773	0.0602112	0.0211657	422.452	125.302	75.0186	9.80934	45.028	829.425	89.0513	231.09
U	1900-01-01 02:00:00	29.1797	0.0657357	0.113265	0.0210071	0.0488942	0.0352157	0.0784031	0.0255364	0.0415573	0.00683408	0.00927137	0.00642635	0.0540544	0.00381121	0.0108202	0.00643434	0.0028744	0.00463178	0.0251392	0.0459536	0.00222566	0.0138188	2.23005	0.389117	0.030539	0.00792049	0.00527167	0.196706	0.00487794	0.129819	0.0122117	0.0261593	0.0306707	0.0163808	0.00888565	0.0367998	0.00502452	0.00691279	0.0482968	0.0242874	320.639	101.771	56.8025	8.38425	38.2386	691.788	76.7415	232.761
U	1900-01-01 04:00:00	38.1056	0.0732505	0.135491	0.0230265	0.0545358	0.0361361	0.0933291	0.0242436	0.0455134	0.00867299	0.00974641	0.00514956	0.0644833	0.00219109	0.0118507	0.00754648	0.00292228	0.00625233	0.0280777	0.0521953	0.00257281	0.0170111	2.88586	0.45521	0.0387864	0.00521561	0.0086702	0.245941	0.00615	0.144955	0.0122289	0.0303827	0.0296452	0.0197139	0.00600864	0.0355238	0.00691048	0.00893673	0.0630167	0.0230202	344.429	110.75	60.6432	8.04851	46.8014	869.886	87.543	299.428
U	1900-01-01 06:00:00	38.4284	0.065409	0.126953	0.0269577	0.0525283	0.035562	0.0839884	0.0245749	0.048316	0.0055562	0.0103642	0.00613987	0.0590076	0.00298463	0.0108798	0.00641926	0.00313865	0.00525758	0.0273824	0.0479145	0.00286917	0.0154422	2.51109	0.385717	0.0343162	0.00433844	0.00596786	0.213827	0.00498282	0.12391	0.0140601	0.0309045	0.0352108	0.0161132	0.00354251	0.0359882	0.00458268	0.0128613	0.0615919	0.0165944	382.898	92.3074	52.2843	5.91238	44.2735	796.275	70.8624	273.091
U	1900-01-01 08:00:00	36.835	0.0708772	0.133479	0.0206998	0.0589568	0.0360867	0.0874607	0.0254022	0.0516282	0.00772434	0.0131029	0.00585967	0.0584937	0.0046182	0.0118729	0.00749105	0.00358812	0.00483031	0.0253096	0.0478042	0.00365229	0.0161864	2.91527	0.382826	0.033396	0.00673154	0.00972468	0.197084	0.00467335	0.137474	0.012375	0.0278667	0.0278589	0.0173101	0.00726935	0.0325437	0.00640493	0.00960251	0.0455838	0.0244643	499.542	102.234	59.2508	6.66906	34.8084	763.214	45.7565	257.809
U	1900-01-01 10:00:00	29.1166	0.125877	0.13827	0.0253294	0.0789044	0.0343956	0.106757	0.0303254	0.0572788	0.0084775	0.018001	0.00397939	0.0605121	0.00364315	0.0125294	0.00678264	0.00418185	0.00513233	0.0301903	0.0524399	0.00218495	0.0203002	3.18381	0.322272	0.0243123	0.00625219	0.00644626	0.179854	0.0045877	0.115461	0.0104132	0.0265402	0.029382	0.017372	0.00541467	0.0400816	0.00486584	0.012011	0.0882242	0.0233441	441.611	78.6211	49.8233	5.31597	39.2809	667.321	42.2991	214.185
U	1900-01-01 12:00:00	36.2343	0.208752	0.181443	0.0350903	0.134866	0.0364781	0.159465	0.0430194	0.101178	0.0140248	0.0420569	0.00868125	0.0971878	0.00451783	0.0221215	0.00857642	0.00533701	0.00565684	0.0393127	0.0913713	0.00375037	0.027689	3.53339	0.29501	0.0316552	0.00853358	0.00739954	0.161004	0.00626132	0.137367	0.0113205	0.0315271	0.035995	0.0201026	0.0105385	0.048205	0.00434023	0.0192878	0.113768	0.0331497	393.894	88.1709	50.7177	4.33413	38.6732	873.396	26.2568	253.084
U	1900-01-01 14:00:00	36.2502	0.120066	0.117964	0.0322073	0.100313	0.0355949	0.0921654	0.0424248	0.0720592	0.0125101	0.0203282	0.00798575	0.110277	0.00416555	0.0199262	0.0104201	0.00480956	0.00701202	0.0422444	0.0841963	0.00489419	0.0250953	3.63993	0.369504	0.04734	0.00744152	0.00837735	0.152713	0.00534984	0.165514	0.0187878	0.0314438	0.0398366	0.0173225	0.0107654	0.0511782	0.00706675	0.0210458	0.076882	0.0289715	585.459	127.154	82.4328	8.24427	38.7004	1067.47	50.8946	264.033
U	1900-01-01 16:00:00	35.1839	0.0986966	0.104969	0.023304	0.0775492	0.0404195	0.0848515	0.0391581	0.0574657	0.0094495	0.0145862	0.00753705	0.0845598	0.00500077	0.0133447	0.00921038	0.00341325	0.00677502	0.0334245	0.0554839	0.00496212	0.0179957	2.72926	0.445198	0.0417559	0.00576849	0.00695388	0.207568	0.0052956	0.164537	0.0116538	0.0293696	0.0294799	0.0144656	0.0102909	0.0407335	0.0083115	0.00933664	0.063636	0.024674	409.97	104.757	62.6053	5.36466	36.1161	826.503	37.1359	216.204
U	1900-01-01 18:00:00	33.9519	0.159331	0.139249	0.0263372	0.130823	0.0351903	0.120861	0.0491512	0.0733035	0.0135705	0.0251584	0.00847096	0.10136	0.00566797	0.0185452	0.00879385	0.00543127	0.00703621	0.0370951	0.0748233	0.00273679	0.0244239	3.39689	0.355914	0.0328167	0.00701594	0.00617361	0.17331	0.0036434	0.175342	0.013745	0.0322315	0.033271	0.0162007	0.0204147	0.0474361	0.00619962	0.015064	0.0953711	0.0385539	390.212	81.1992	52.8016	4.86664	37.2673	840.461	30.0396	212.05
U	1900-01-01 20:00:00	36.2083	0.0975923	0.130663	0.0281463	0.0849394	0.0422972	0.103852	0.0488568	0.0542475	0.0113845	0.0118528	0.00662627	0.106943	0.00461835	0.0140414	0.00989368	0.00415691	0.00773251	0.0434802	0.0668439	0.00351985	0.017326	4.18698	0.423983	0.0474804	0.0105436	0.00886655	0.197137	0.00431946	0.159498	0.0135153	0.0317181	0.0326668	0.0163505	0.0138202	0.0490617	0.00967602	0.0138822	0.0671266	0.0321041	547.86	136.897	85.4624	7.54947	43.4626	910.893	115.383	270.567
U	1900-01-01 22:00:00	34.1343	0.104248	0.129179	0.0225697	0.0870562	0.0386949	0.103336	0.0360168	0.0544815	0.0112734	0.0140133	0.0073821	0.0809502	0.00473006	0.0125163	0.0097368	0.00372053	0.00677162	0.038576	0.0543049	0.00335296	0.0181293	2.69972	0.440784	0.0475094	0.0077444	0.00629472	0.196982	0.0056082	0.14137	0.00885849	0.0340444	0.0301492	0.0140014	0.00926392	0.0450924	0.00763289	0.0128017	0.0690623	0.0329722	408.96	115.603	64.9232	7.76349	37.1739	792.276	61.913	244.296
U	1900-01-02	36.5407	0.0917761	0.135231	0.0240744	0.0683164	0.036199	0.0952905	0.0337406	0.0545252	0.00940309	0.0106895	0.00668835	0.0776199	0.00464737	0.01148	0.00669191	0.00210679	0.00458026	0.0322405	0.049213	0.0034623	0.0176454	2.65772	0.529444	0.0429065	0.00624479	0.00708866	0.24448	0.00447164	0.19665	0.0114359	0.0322663	0.0245156	0.0150522	0.009945	0.0415897	0.00608722	0.00848632	0.0653357	0.0321387	442.305	112.311	64.1612	3.71033	40.7033	782.794	48.5322	230.132
U	1900-01-02 02:00:00	32.9881	0.0848164	0.104275	0.0238511	0.069485	0.0383505	0.0765884	0.0307366	0.0513739	0.00846883	0.0140437	0.00593175	0.0604852	0.00405637	0.0119812	0.00832212	0.00337967	0.0039589	0.0270191	0.0489733	0.0042871	0.0140865	2.46598	0.462635	0.0354368	0.0073982	0.00744838	0.199124	0.00430434	0.157019	0.0137342	0.0301353	0.0265248	0.0128915	0.0100605	0.037406	0.00500496	0.0105952	0.0690699	0.03349	376.129	96.947	58.7154	7.07072	38.4146	763.117	67.3251	206.419
U	1900-01-02 04:00:00	39.4644	0.113083	0.11808	0.0235033	0.0846162	0.036584	0.0872841	0.0370922	0.064182	0.00963036	0.0149143	0.00775972	0.0717616	0.00386372	0.0154161	0.00717336	0.00451256	0.0061073	0.0337997	0.0660713	0.00359332	0.021058	3.22471	0.479576	0.0439258	0.00790312	0.00855839	0.240861	0.00460111	0.170342	0.0113511	0.0238019	0.0315876	0.0209013	0.0114618	0.040756	0.00572024	0.0196013	0.0772685	0.0383964	359.241	90.7726	54.5851	7.2675	41.9906	793.129	55.4218	241.336
U	1900-01-02 06:00:00	33.7584	0.123483	0.131631	0.0267715	0.0945603	0.0344262	0.119023	0.0311208	0.0752373	0.0124663	0.0292168	0.00766733	0.0781494	0.00387887	0.0176826	0.00910715	0.00492092	0.00615748	0.0332544	0.0723512	0.00431253	0.0210456	3.28366	0.378358	0.0348059	0.0099899	0.00678528	0.189151	0.00484437	0.170879	0.0151174	0.0347337	0.0295611	0.0170118	0.00987747	0.0410005	0.00333512	0.0190896	0.0894248	0.0380618	367.093	78.4782	50.8171	5.59693	37.661	755.591	36.3949	218.243
U	1900-01-02 08:00:00	35.4403	0.0735015	0.110882	0.0195288	0.0544739	0.038865	0.078501	0.0279819	0.0458621	0.00738263	0.00950077	0.00599146	0.0653373	0.00466442	0.0111329	0.00688492	0.00317635	0.00557736	0.0316309	0.0484394	0.00288747	0.0167115	2.86038	0.34841	0.0293915	0.00535165	0.00511959	0.193348	0.00411342	0.156949	0.0123813	0.0277593	0.0238564	0.0149173	0.00793355	0.0387594	0.00713054	0.0107164	0.0603943	0.019812	394.238	70.9859	46.6077	0	30.5051	644.268	44.2242	201.258
U	1900-01-02 10:00:00	37.2174	0.102503	0.121563	0.028312	0.0799587	0.0284234	0.0919163	0.0338057	0.0633547	0.00881441	0.0196795	0.0067897	0.0778266	0.00440969	0.0152887	0.00759523	0.00474255	0.00630279	0.0389548	0.0564384	0.00336352	0.0232557	3.57543	0.352762	0.0327495	0.00627456	0.00583407	0.161458	0.00510735	0.0897386	0.0137103	0.0299658	0.025976	0.0168791	0.00823497	0.0386879	0.00660591	0.00737334	0.0725949	0.0261015	476.509	95.3875	57.9663	8.84271	48.9598	766.59	48.2456	248.558
U	1900-01-02 12:00:00	33.2037	0.106871	0.135347	0.025035	0.0880161	0.0374042	0.109048	0.0340073	0.0633251	0.00998423	0.0221507	0.00632996	0.0717758	0.00400872	0.0155641	0.00654832	0.00508325	0.00601549	0.028514	0.0601482	0.00335116	0.0207285	2.86981	0.248709	0.0275689	0.00662451	0.00652425	0.143689	0.00455022	0.0859558	0.0161878	0.0311269	0.0291268	0.0127145	0.0108411	0.0319366	0.00458168	0.0132445	0.0802443	0.0252194	371.064	74.3159	48.1615	4.6374	38.5341	654.108	35.4495	222.032
H	12:00:00	38.1102	0.149209	0.135064	0.0252256	0.0478455	0.0318251	0.0961933	0.023085	0.0459363	0.008922	0.0102658	0.00451584	0.0755237	0.0032665	0.0138668	0.00734391	0.00298436	0.00560882	0.0277598	0.0623667	0.00223049	0.0223221	4.2227	0.27977	0.032494	0.006383	0.0053479	0.131784	0.00434391	0.115977	0.0139849	0.0220165	0.0275189	0.0106134	0.00892401	0.0491498	0.00502904	0.0116871	0.0924216	0.0266715	263.455	75.3847	35.0215	5.58578	40.0878	562.548	25.8858	248.543
H	14:00:00	43.8871	0.183978	0.151781	0.0357346	0.0692031	0.0347442	0.11221	0.0378471	0.0811148	0.0120798	0.0156461	0.00540584	0.129341	0.00399786	0.0222181	0.0105974	0.00507442	0.00655149	0.0434793	0.105532	0.00567573	0.0284305	5.97089	0.365154	0.0447408	0.00822291	0.00761696	0.15674	0.00585558	0.108842	0.0128936	0.0314171	0.0374224	0.0122573	0.0138491	0.061857	0.00657176	0.0209583	0.117561	0.0302826	430.684	136.406	59.9251	6.74513	42.958	873.939	51.8537	313.599
H	16:00:00	34.9024	0.202414	0.134138	0.0324181	0.0627233	0.0364939	0.101081	0.0298991	0.0629007	0.0100242	0.0158126	0.00573197	0.102908	0.004608	0.0202129	0.00818894	0.00453639	0.00644611	0.0352817	0.0857943	0.00379632	0.0270475	4.12624	0.285443	0.0357524	0.00565321	0.00641815	0.135526	0.00489623	0.0838865	0.0142906	0.027383	0.0318242	0.00947131	0.00893625	0.0595746	0.00452976	0.0155792	0.124242	0.0336095	276.312	87.2214	40.0879	3.40705	43.2526	577.376	40.1046	235.127
H	18:00:00	35.9708	0.326284	0.165874	0.053929	0.100669	0.0420596	0.138884	0.0347649	0.0760188	0.0127232	0.0234558	0.00520997	0.128381	0.00459323	0.0292498	0.00844913	0.00756775	0.00699831	0.0445003	0.117531	0.00565149	0.0310154	5.71635	0.272668	0.0344401	0.00645269	0.00710257	0.0938426	0.00617594	0.0707116	0.0126996	0.0283857	0.0242814	0.0128099	0.00835596	0.0770472	0.00764592	0.023595	0.168626	0.0396785	275.318	100.045	43.7972	5.09587	36.6674	655.125	35.3216	236.66
H	20:00:00	45.9869	0.116835	0.110394	0.0416061	0.0596287	0.0375501	0.09093	0.0309606	0.0748956	0.0106815	0.0127966	0.00822394	0.143207	0.00621685	0.0253788	0.0106839	0.00522097	0.00720665	0.0517793	0.111694	0.00778093	0.0363579	6.15304	0.383556	0.0688268	0.00995941	0.00844028	0.148495	0.00526258	0.144065	0.0173331	0.0302176	0.0395499	0.0105815	0.0117444	0.0643868	0.00599822	0.0182728	0.102855	0.0264924	446.118	168.583	73.9339	8.28484	45.6765	859.78	72.55	341.753
H	22:00:00	47.4908	0.0954321	0.102129	0.0301221	0.0422897	0.0371196	0.0690906	0.025068	0.0472788	0.00805858	0.00717015	0.00495345	0.0919279	0.0053817	0.0135867	0.0101171	0.00324854	0.00510217	0.0368142	0.0609792	0.00358577	0.0206323	3.41199	0.52441	0.0448177	0.00902263	0.00888541	0.168842	0.00394263	0.197451	0.0148329	0.0287225	0.0357633	0.00935614	0.00639031	0.0406815	0.00468953	0.00761658	0.0634562	0.0330161	354.216	140.722	57.8808	5.9986	39.7242	704.242	43.8645	319.884
H	1900-01-01	39.697	0.0607846	0.070102	0.021882	0.0302516	0.0378423	0.0427539	0.0220782	0.0329807	0.00602925	0.0044256	0.00505446	0.0614287	0.0038404	0.00794335	0.00635019	0.00147334	0.00442621	0.0242867	0.0463502	0.0027362	0.0125772	2.80823	0.454066	0.0354762	0.00739135	0.00572606	0.175319	0.00371695	0.143649	0.0125238	0.0284473	0.0359355	0.0115083	0.00770927	0.0393936	0.00414656	0.0043748	0.0543834	0.0212107	314.252	110.239	57.1712	6.12234	36.5177	614.744	73.2522	260.794
H	1900-01-01 02:00:00	44.1121	0.0805846	0.102892	0.0256228	0.0389181	0.0355144	0.0632944	0.0228683	0.041343	0.00718947	0.00584609	0.00488759	0.0634799	0.00272885	0.0110672	0.00587471	0.00214638	0.0037847	0.0268632	0.0541615	0.00286551	0.0170309	3.19042	0.424194	0.0345385	0.00847649	0.00704537	0.167908	0.00597198	0.14751	0.0162542	0.0249107	0.0409645	0.011205	0.00969842	0.04921	0.00632426	0.00646248	0.0728431	0.0317919	354.712	133.378	63.6643	8.57392	41.4539	738.521	70.899	295.037
H	1900-01-01 04:00:00	45.8126	0.106457	0.144163	0.0331994	0.0471979	0.0327427	0.0923589	0.0270278	0.0566932	0.00950243	0.00944729	0.00478014	0.091234	0.00680778	0.0180329	0.00797221	0.00353999	0.0062648	0.0379628	0.0831491	0.00435403	0.0233309	4.49271	0.411536	0.0385974	0.005232	0.00668115	0.181826	0.00609927	0.123413	0.0153181	0.0284661	0.0423212	0.00996271	0.0097904	0.055727	0.00601233	0.00854403	0.0898177	0.0294243	288.969	117.738	50.6803	5.67808	44.7431	776.037	78.7831	279.559
H	1900-01-01 06:00:00	38.8636	0.0776152	0.121466	0.0199921	0.0352354	0.0365894	0.0778296	0.021802	0.0511484	0.0077858	0.00533991	0.00416278	0.0686827	0.00363001	0.0123336	0.00781558	0.00182183	0.00465247	0.0320521	0.0585564	0.0028867	0.0179509	3.26924	0.351937	0.0398486	0.00583575	0.00650693	0.159254	0.00501073	0.113807	0.0154932	0.0318975	0.0353517	0.0112457	0.00880439	0.0444696	0.00331523	0.0062704	0.0636405	0.0172102	294.389	99.8769	48.9384	4.95488	42.714	648.196	72.4975	291.051
H	1900-01-01 08:00:00	43.263	0.0858796	0.115731	0.0277607	0.0386748	0.037201	0.075917	0.0201715	0.0448376	0.00641022	0.00681125	0.0040636	0.0653352	0.00335907	0.0116819	0.00471255	0.00348428	0.00467062	0.0283015	0.0530546	0.00230698	0.017307	3.18189	0.348707	0.0351769	0.00626368	0.00691146	0.131509	0.00464311	0.134433	0.012758	0.0293314	0.028973	0.0104815	0.007202	0.0405227	0.00390263	0.0110896	0.0802683	0.0212175	363.383	98.128	45.32	4.87069	30.262	607.54	31.2202	263.483
H	1900-01-01 10:00:00	49.1173	0.0994409	0.0873447	0.0332589	0.0427298	0.0353823	0.0541228	0.0237733	0.0517575	0.00659294	0.008079	0.00461111	0.0766602	0.00367361	0.0125655	0.00653463	0.00274975	0.00539152	0.0365511	0.0710022	0.003307	0.0238012	3.29703	0.374214	0.0353206	0.0077239	0.00562085	0.153299	0.00509962	0.115785	0.0121826	0.0354132	0.0377862	0.0116546	0.00872114	0.0461788	0.00497548	0.00553846	0.0704069	0.0301647	320.214	117.317	46.0007	4.95488	48.7304	733.235	63.6919	320.694
H	1900-01-01 12:00:00	45.9031	0.202746	0.141655	0.0371656	0.0680013	0.0353351	0.0970077	0.0311415	0.0648629	0.0104468	0.0148968	0.00507013	0.105829	0.0044221	0.0199618	0.0109109	0.0045286	0.0060566	0.0441542	0.103836	0.0039852	0.0313492	5.88682	0.332051	0.0393145	0.00799855	0.00860423	0.139402	0.00560003	0.132568	0.0126627	0.0349103	0.0292469	0.0105918	0.0129453	0.055762	0.00687715	0.0138448	0.116125	0.0366621	266.25	95.8124	44.6083	6.76947	41.9867	685.848	39.7735	267.948
H	1900-01-01 14:00:00	44.3915	0.144932	0.110882	0.0414051	0.0536719	0.0369863	0.0799441	0.0358757	0.0619085	0.0113516	0.0122409	0.00728303	0.117683	0.00415841	0.018084	0.0100269	0.00593264	0.00634167	0.0452121	0.0909004	0.00506953	0.025859	5.43371	0.388583	0.0468323	0.00612004	0.00725815	0.143671	0.00574915	0.149066	0.0165623	0.027017	0.0298876	0.00920787	0.00990222	0.0532073	0.00813603	0.0150183	0.10442	0.0376037	444.973	127.624	58.1886	6.10307	40.1783	789.242	39.9847	290.032
H	1900-01-01 16:00:00	42.3649	0.1461	0.0971046	0.035614	0.0576268	0.0373004	0.0695275	0.0294854	0.0657067	0.00915931	0.0133059	0.00523236	0.0998901	0.00392414	0.0171233	0.00841643	0.00403627	0.00618994	0.0371169	0.0776292	0.00375314	0.0252088	3.78626	0.337666	0.0322218	0.00771147	0	0.136561	0.00479967	0.144211	0.0144788	0.0373582	0.0383406	0.0144832	0.00912759	0.0422515	0.00576683	0.0120247	0.10868	0.0389664	337.223	96.5376	43.7694	4.325	44.7664	672.496	41.0295	263.477
H	1900-01-01 18:00:00	37.1857	0.241434	0.147995	0.0348656	0.0799201	0.0414839	0.121378	0.0364453	0.0799321	0.0140821	0.0232328	0.00568908	0.127626	0.0060102	0.0277006	0.0107035	0.00599221	0.00760997	0.0400335	0.123097	0.00727571	0.033372	6.63217	0.256052	0.0436504	0.00768965	0.00758834	0.119532	0.0043741	0.0832855	0.0156617	0.0342793	0.0338756	0.0128964	0.0116802	0.059506	0.00623802	0.0185229	0.135483	0.0310884	331.884	105.933	48.5238	5.88195	47.2749	759.647	38.9696	257.285
H	1900-01-01 20:00:00	30.4109	0.0802234	0.14004	0.0337661	0.0398708	0.0395923	0.0954591	0.0207528	0.0342762	0.00613348	0.00666376	0.00433598	0.0596413	0.00368872	0.0117942	0.00567816	0.00320183	0.00479534	0.0199622	0.0542923	0.00390527	0.012782	5.02015	0.260019	0.0436735	0.00801278	0.0064655	0.0932852	0.00414723	0.104716	0.0128899	0.0242274	0.0242307	0.0120452	0.00542202	0.0448158	0.00478363	0.0100817	0.0666995	0.0151755	340.773	119.738	57.2685	5.40219	25.0584	658.634	43.5608	290.831
H	1900-01-01 22:00:00	48.2278	0.0929643	0.118368	0.025789	0.046384	0.0306662	0.0819989	0.0272585	0.0612665	0.00901965	0.00613563	0.00601307	0.0930858	0.00370251	0.0142699	0.00958881	0.00310417	0.00489031	0.043369	0.0697319	0.00405432	0.0202447	3.65993	0.569543	0.0499062	0.00874631	0.00800729	0.173725	0.0049424	0.162971	0.013534	0.0309906	0.0389945	0.0107433	0.00986263	0.04657	0.00516687	0.0102362	0.0718779	0.0285893	353.646	175.012	63.7423	7.16302	37.7097	754.882	82.8102	349.489
H	1900-01-02	38.9931	0.0679107	0.0971826	0.0193552	0.0293803	0.0324562	0.061224	0.0242565	0.0469742	0.00657585	0.00443027	0.00415143	0.0688072	0.00352716	0.00895581	0.00855147	0.00206153	0.00457169	0.0310429	0.0461732	0.0026629	0.0135558	2.58456	0.49265	0.0335944	0.00708749	0.00531768	0.14996	0.00339479	0.173488	0.0141456	0.0311487	0.0363871	0.00971758	0.00720276	0.0347911	0.00434171	0.00454027	0.0638633	0.0280666	356.708	109.586	54.2806	3.37966	37.2605	603.234	46.5032	234.834
H	1900-01-02 02:00:00	35.3158	0.0720042	0.0948827	0.0171249	0.0350128	0.0436913	0.0625185	0.0186809	0.0389413	0.00482706	0.0048954	0.0046901	0.053689	0.00369688	0.0111011	0.00680691	0.00195781	0.00581946	0.0219976	0.0436897	0.00264051	0.0130816	2.95855	0.430333	0.0283517	0.00763828	0.00609347	0.154297	0.0040341	0.169049	0.0109013	0.0256405	0.0334717	0.0106431	0.00647557	0.0354369	0.00443344	0.0054276	0.0658476	0.0266826	306.551	110.546	53.2279	8.72201	32.3894	631.965	54.9457	245.77
H	1900-01-02 04:00:00	37.1469	0.104807	0.0981204	0.0207715	0.0481382	0.0358048	0.0742326	0.0239323	0.0528432	0.00710308	0.00756131	0.00418221	0.0767719	0.00446221	0.0126499	0.00827089	0.00295542	0.00530975	0.0381868	0.0777919	0.00501048	0.0173816	3.93662	0.384805	0.0334519	0.00578657	0.00901494	0.174857	0.00466886	0.138699	0.0169308	0.0321109	0.0284731	0.0107889	0.00914599	0.0494023	0.00638879	0.00922575	0.0793384	0.0323123	260.32	93.4648	44.7344	3.09972	43.0144	619.303	49.5142	254.328
H	1900-01-02 06:00:00	41.1478	0.0987847	0.0905972	0.0205321	0.040281	0.0334913	0.0674104	0.0220655	0.0426527	0.00651449	0.00840712	0.00557932	0.068049	0.00257526	0.0136495	0.00783283	0.00319316	0.00546679	0.0296112	0.0591491	0.00370709	0.0156661	3.93418	0.365014	0.0327387	0.00644474	0.00623848	0.147523	0.00524299	0.113088	0.0187804	0.0296182	0.0334902	0.0102467	0.00932484	0.04708	0.00400661	0.00878764	0.0854465	0.0228554	262.868	86.3037	42.8119	6.92466	34.8269	590.237	52.2693	271.068
H	1900-01-02 08:00:00	34.4267	0.0894193	0.0883523	0.0178701	0.0430804	0.0334616	0.0665037	0.0220563	0.0345405	0.00696608	0.00880496	0.0039293	0.0647946	0.00283824	0.0126565	0.00659713	0.00301224	0.005462	0.0237181	0.055665	0.00313966	0.0155539	4.47813	0.313367	0.0321293	0.0056427	0.00664757	0.125218	0.00355822	0.0993456	0.0126342	0.0277318	0.0417068	0.0110436	0.00786671	0.0383527	0.00405746	0.0114736	0.0813923	0.0207908	322.407	71.8109	40.6244	4.86258	31.9499	514.754	48.4089	227.563
H	1900-01-02 10:00:00	44.2335	0.0955246	0.0985467	0.0243679	0.0443501	0.035658	0.0681856	0.0267898	0.0562405	0.0083387	0.00943678	0.00433737	0.0936339	0.00406895	0.0158604	0.00851919	0.00342726	0.00549321	0.0421018	0.065193	0.00282802	0.0178583	3.42808	0.372303	0.0318614	0.00801284	0.0070051	0.125379	0.00416579	0.102871	0.01573	0.0329012	0.0380157	0.0100906	0.00736898	0.0452304	0.00503649	0.00792841	0.0695728	0.034001	278.612	100.481	44.246	6.22175	50.988	618.39	68.5914	287.262
H	1900-01-02 12:00:00	46.6046	0.20482	0.16499	0.0331011	0.071019	0.0386504	0.119693	0.0300865	0.064364	0.00972453	0.015323	0.00585057	0.103826	0.00494834	0.0184419	0.0094972	0.00405688	0.00763005	0.0395857	0.0940199	0.00377783	0.0262742	5.13513	0.33352	0.0335409	0.00962659	0.00692163	0.132465	0.0042516	0.141341	0.0151907	0.0312723	0.0370021	0.0138326	0.0118578	0.0601294	0.00654439	0.0147016	0.126052	0.0441521	283.27	94.5758	43.1165	6.32926	39.9002	713.658	30.3719	289.837
Z	12:00:00	36.6247	0.269542	0.206255	0.0472424	0.0747614	0.0353725	0.137406	0.0308821	0.0638847	0.0134087	0.0202179	0.00653464	0.0952185	0.00504821	0.0171712	0.0094976	0.00500918	0.00649619	0.0401202	0.0973917	0.00342644	0.0328505	5.21346	0.211234	0.0472969	0.0073908	0.00510306	0.226877	0.00432778	0.130088	0.0157996	0.0251507	0.0222609	0.0112431	0.0124675	0.0619136	0.00914858	0.0240478	0.159429	0.0573063	445.585	94.6828	58.2142	2.51243	26.5295	794.987	20.2373	268.294
Z	14:00:00	37.8287	0.182015	0.167887	0.03215	0.0622999	0.0382906	0.103359	0.0360648	0.0582213	0.0119511	0.0127809	0.00659429	0.104984	0.00613216	0.0130668	0.0104444	0.00461489	0.00617792	0.0443652	0.0885396	0.00334944	0.028852	5.04194	0.248319	0.0601382	0.00574016	0.0064125	0.202525	0.00556021	0.129121	0.019705	0.030732	0.0219061	0.0127686	0.0133377	0.0525262	0.00956309	0.0232386	0.105016	0.0499944	571.514	136.443	85.378	4.99951	27.7127	976.575	41.0146	297.639
Z	16:00:00	32.8128	0.0952519	0.115126	0.0256434	0.0453243	0.0356258	0.0714799	0.0244446	0.0373929	0.00826982	0.00664563	0.00509147	0.070686	0.00444534	0.00971888	0.00692863	0.00267875	0.00631403	0.0284635	0.0541631	0.003742	0.0184222	2.98567	0.258561	0.0514409	0.00575904	0.00700657	0.226183	0.00413206	0.157832	0.0114408	0.0283076	0.0196382	0.0111874	0.0119242	0.0453521	0.00712733	0.0116496	0.0858338	0.0536083	519.863	104.364	71.2613	4.69927	27.1158	807.648	30.695	249.142
Z	18:00:00	37.1366	0.134013	0.130325	0.0299543	0.0533482	0.0404761	0.0799939	0.0279557	0.0383815	0.00865665	0.0101986	0.00535253	0.081721	0.00453573	0.0113831	0.00823716	0.00238607	0.00656551	0.0345727	0.0677404	0.0025684	0.0210208	3.70585	0.285147	0.0482679	0.00866158	0.00794918	0.266597	0.00478143	0.189385	0.0159945	0.0244415	0.0239892	0.0158536	0.0125114	0.054073	0.00700065	0.0128899	0.0971282	0.0595288	469.49	100.317	68.4475	5.00154	27.1965	826.837	39.7586	251.71
Z	20:00:00	36.45	0.132704	0.119043	0.0330006	0.0542717	0.0353221	0.0758152	0.0305115	0.0447642	0.00977632	0.00740273	0.00662031	0.102006	0.00371951	0.0115975	0.0102785	0.00203293	0.00833775	0.0396883	0.0712826	0.00422769	0.0224163	3.78624	0.309985	0.102474	0.00714515	0.00939292	0.273768	0.00419344	0.201247	0.0170708	0.0310319	0.0204083	0.0156623	0.0176921	0.0665379	0.0101146	0.0139354	0.0840112	0.0764196	553.181	124.906	82.1935	4.95488	24.5733	944.416	42.6303	278.698
Z	22:00:00	32.7128	0.0923194	0.0938576	0.0329043	0.0444154	0.0365754	0.0591706	0.0280939	0.0345747	0.00914257	0.00615065	0.00585576	0.0829761	0.0043947	0.0109428	0.00928835	0.00175037	0.00565881	0.0313468	0.0581945	0.00267223	0.0176464	3.57992	0.32427	0.104437	0.00713769	0.00595554	0.267734	0.0044031	0.16735	0.0117999	0.0292109	0.0213312	0.0134178	0.01406	0.0550311	0.00857288	0.0118443	0.0742641	0.0558742	481.769	107.622	71.3606	7.29691	26.7939	743.723	79	264.658
Z	1900-01-01	35.8256	0.0685989	0.102741	0.0190759	0.0345197	0.039024	0.063448	0.0210342	0.0170971	0.00630207	0.00322133	0.00347377	0.0554131	0.00209976	0.00718422	0.00784194	0.0016143	0.00568841	0.0262045	0.0426199	0.00218985	0.0107528	2.75615	0.338255	0.0693743	0.0053706	0.00753093	0.269561	0.0062205	0.15065	0.011832	0.0322968	0.0167917	0.0112811	0.0103096	0.0416964	0.00563505	0.0051175	0.0576609	0.0463382	416.132	101.002	73.4253	6.72991	24.7872	723.579	69.0481	242.171
Z	1900-01-01 02:00:00	36.5146	0.0667509	0.125821	0.0227815	0.0320149	0.0317277	0.0788624	0.0198234	0.0297262	0.00759325	0.00373449	0.00412715	0.0565445	0.00381158	0.00748552	0.00401886	0.00209498	0.00517172	0.0243151	0.0422188	0.00272292	0.0131681	2.79094	0.318092	0.0659641	0.00952178	0.00759524	0.281726	0.00839918	0.137896	0.00855642	0.0287515	0.0291217	0.0151176	0.00859505	0.048737	0.00638195	0.00562649	0.0680485	0.0359774	353.301	98.45	61.5014	6.51184	27.0224	711.627	72.0727	257.267
Z	1900-01-01 04:00:00	29.8651	0.0639718	0.122832	0.0236717	0.0290392	0.035873	0.0780083	0.0182345	0.025313	0.00605746	0.00317102	0.00421081	0.0456673	0.00291934	0.00739954	0.00511464	0.00182115	0.00435763	0.0233539	0.0351355	0.00231014	0.0105813	2.40812	0.233881	0.0472662	0.00592582	0.00701362	0.228174	0.0037333	0.127451	0.0105431	0.0265536	0.0182661	0.0104985	0.00949673	0.0364495	0.00379312	0.00694412	0.0574743	0.0292847	264.113	64.1633	40.6297	2.14323	17.886	473.258	35.3775	164.708
Z	1900-01-01 06:00:00	36.644	0.0750657	0.104655	0.0205354	0.0347006	0.0371901	0.0640193	0.0227226	0.0376401	0.00789386	0.00560529	0.00335566	0.068918	0.00192831	0.0102353	0.0072908	0.00256175	0.00484463	0.0308567	0.0530819	0.00233014	0.0134823	2.79691	0.267544	0.0522382	0.00737328	0.00572725	0.264559	0.0058364	0.145129	0.0095778	0.0331029	0.0212437	0.012025	0.0101177	0.041213	0.00449051	0.00672504	0.0662978	0.0430904	323.866	85.8316	52.9052	2.92526	31.7827	701.237	51.4632	244.772
Z	1900-01-01 08:00:00	38.6425	0.0918137	0.110386	0.0371281	0.0347585	0.0317217	0.0680606	0.0233688	0.0380341	0.00695564	0.00614338	0.00587315	0.0747163	0.0033988	0.010245	0.0103807	0.00335856	0.00577463	0.034849	0.0603234	0.00288047	0.020641	3.28618	0.341087	0.0552176	0.007095	0.00771266	0.321297	0.0041437	0.224949	0.0126339	0.0237625	0.0288091	0.0156153	0.0104235	0.0462731	0.00646786	0.0114141	0.0809764	0.0412719	473.44	104.422	69.8378	4.06128	27.9169	809.588	25.8081	281.81
Z	1900-01-01 10:00:00	36.4481	0.0840591	0.113295	0.0471997	0.0366521	0.0364931	0.0715779	0.0207278	0.0401102	0.00687819	0.00578027	0.00441331	0.0692253	0.00360971	0.00785321	0.00808022	0.00245263	0.00587966	0.0308248	0.0568371	0.00309167	0.0166215	3.11625	0.277638	0.0541628	0.00602547	0.00575958	0.259093	0.00432866	0.152474	0.00840932	0.0279694	0.0203667	0.0103119	0.010767	0.0432671	0.00639626	0.00751423	0.0626291	0.0346345	446.447	92.0389	55.7991	3.22549	26.4167	730.462	27.6167	249.946
Z	1900-01-01 12:00:00	38.9372	0.15157	0.136335	0.0419591	0.0545707	0.0355159	0.0860316	0.0286345	0.0464753	0.0109563	0.00938504	0.00540545	0.100672	0.00281014	0.0116116	0.00973037	0.0025934	0.00680033	0.0417332	0.0888311	0.0031151	0.0279455	4.82252	0.338858	0.0580333	0.00692393	0.00730453	0.241916	0.00500208	0.145201	0.0136737	0.0247809	0.0389635	0.0148616	0.0117621	0.0565712	0.00846033	0.018911	0.113213	0.0536917	418.646	93.0656	56.7192	5.96817	25.671	776.748	32.1325	260.211
Z	1900-01-01 14:00:00	34.3005	0.151123	0.11491	0.0335915	0.0583056	0.0348917	0.0777291	0.0299617	0.048048	0.0109448	0.0114192	0.00677161	0.102714	0.00435834	0.0140008	0.010122	0.00329236	0.00630886	0.0425216	0.0869195	0.00389503	0.0284208	4.13254	0.287686	0.0527225	0.00953375	0.00591796	0.211848	0.00518543	0.134437	0.0157673	0.029963	0.0249097	0.0116366	0.0137655	0.0557869	0.00899588	0.0201456	0.110581	0.0440013	633.989	121.927	87.6553	5.15571	24.6841	889.914	31.7752	283.781
Z	1900-01-01 16:00:00	33.1001	0.0869043	0.09973	0.0364166	0.0394643	0.0356532	0.0630929	0.0278339	0.0418615	0.00979547	0.00745645	0.00504823	0.10293	0.00557916	0.0109744	0.0100258	0.00212708	0.00646393	0.046479	0.0855647	0.00328682	0.0253231	3.33217	0.360044	0.044339	0.0062639	0.00793009	0.243744	0.0037183	0.126892	0.0103002	0.031855	0.0300047	0.0123199	0.0100041	0.0387066	0.00660923	0.00978125	0.0769728	0.0416865	601.741	126.386	78.8839	8.42076	33.0748	926.142	21.9808	281.916
Z	1900-01-01 18:00:00	36.2086	0.110697	0.124074	0.0261899	0.0442277	0.0321809	0.0816996	0.0240516	0.0397122	0.00781324	0.00613176	0.00421902	0.0730589	0.00411123	0.00954646	0.00577711	0.00222707	0.00574059	0.0325074	0.0554293	0.00282274	0.0176554	3.11582	0.305612	0.0510557	0.00567988	0.00715706	0.244688	0.00461151	0.164003	0.0120308	0.0260131	0.0173587	0.0130845	0.0123624	0.0394458	0.00677308	0.00885855	0.0803394	0.0418615	470.686	106.705	65.3068	3.15956	27.5445	805.826	33.2447	254.334
Z	1900-01-01 20:00:00	30.761	0.0711603	0.118083	0.0246497	0.033765	0.0358116	0.0738657	0.0258476	0.0400866	0.00682272	0.00523892	0.00557795	0.071358	0.0040617	0.00944828	0.008821	0.0024364	0.00557028	0.0308867	0.0467366	0.00274315	0.0147872	2.91658	0.267434	0.0649098	0.00397222	0.0053048	0.19738	0.00513702	0.108494	0.010694	0.0305561	0.0199771	0.0105304	0.0111783	0.0407752	0.00616396	0.00828188	0.0577328	0.0394594	484.934	102.843	77.6437	3.49935	25.9471	681.333	65.303	256.699
Z	1900-01-01 22:00:00	32.1671	0.117134	0.122752	0.0324058	0.0502722	0.0367354	0.0779477	0.0302034	0.0402905	0.00816365	0.00429628	0.0042783	0.0884769	0.00390471	0.00984251	0.00888131	0.00191285	0.00504994	0.0373871	0.0560779	0.00330856	0.0168869	3.64059	0.382362	0.095012	0.00755627	0.00676516	0.258299	0.00420749	0.184734	0.0184021	0.0305611	0.0201145	0.0107019	0.0141178	0.0609176	0.00526808	0.0124821	0.0718412	0.0553143	477.2	115.717	68.75	6.36476	25.5251	790.238	47.5526	265.894
Z	1900-01-02	36.3828	0.0631276	0.098211	0.0215982	0.0290337	0.0288934	0.0573812	0.0207846	0.0334359	0.00795432	0.0035924	0.00490384	0.0656022	0.00425411	0.00822848	0.00787171	0.0020588	0.00506702	0.0274215	0.0447349	0.00273115	0.0121044	2.90458	0.405813	0.07106	0.00283321	0.00618895	0.288665	0.00494921	0.176041	0.0128008	0.021277	0.0250434	0.0114487	0.00903559	0.0448438	0.00564735	0.00669313	0.0679233	0.0482565	427.378	108.15	66.4374	6.65486	27.6991	744.165	51.8697	247.444
Z	1900-01-02 02:00:00	38.4392	0.0610444	0.106304	0.0233716	0.0282939	0.0387941	0.0637759	0.023136	0.0390236	0.0071099	0.0041204	0.00494597	0.0626362	0.0022846	0.00856631	0.00789177	0.00135685	0.00490457	0.0323703	0.0452019	0.00212224	0.0129747	2.22978	0.423947	0.0722945	0.0065966	0.00671012	0.318176	0.00572673	0.198789	0.0116647	0.0267142	0.0257056	0.0133464	0.00930707	0.0455421	0.0062524	0.00446691	0.0587666	0.0462817	419.587	117.406	69.7684	6.52198	31.387	715.281	58.7845	264.686
Z	1900-01-02 04:00:00	37.5809	0.0784135	0.104364	0.0221613	0.0355943	0.0412051	0.066039	0.0248878	0.0397766	0.0073208	0.0049891	0.00501815	0.0706257	0.00321617	0.00979521	0.00887032	0.002213	0.00518619	0.03351	0.0544319	0.00245189	0.0162062	3.22383	0.355578	0.0591622	0.00929163	0.0065918	0.302073	0.00695565	0.183122	0.011621	0.0251127	0.0264608	0.0139839	0.0109494	0.0483385	0.00697821	0.00601311	0.0688149	0.0410766	329.814	107.717	65.4703	6.30188	29.001	659.741	79.0309	237.281
Z	1900-01-02 06:00:00	38.1293	0.118488	0.114945	0.0244515	0.0436249	0.0356798	0.0731156	0.0249418	0.0412668	0.00858615	0.00700876	0.00438963	0.0732736	0.00322529	0.0099734	0.00746451	0.00232318	0.00543	0.0332998	0.0557649	0.00251719	0.0162937	3.38469	0.349583	0.0530334	0.00645511	0.00623618	0.279908	0.00471189	0.207681	0.0124736	0.0289386	0.0205689	0.0139114	0.0114257	0.0481426	0.00739762	0.010152	0.0814597	0.0482254	365.078	90.5483	59.2989	5.45087	28.4206	673.829	38.0277	215.208
Z	1900-01-02 08:00:00	38.3388	0.0662718	0.103415	0.0296155	0.0363862	0.0381577	0.0625846	0.0229176	0.0358191	0.00920349	0.00416311	0.00358413	0.0725691	0.00404983	0.00952208	0.00817163	0.00188367	0.00589074	0.0288141	0.0456617	0.00212187	0.0152274	2.97639	0.351116	0.0573341	0.00711429	0.00751976	0.322064	0.00440774	0.183447	0.0107721	0.0264406	0.0182068	0.0142184	0.00834142	0.0435814	0.0058978	0.00916835	0.0655705	0.036765	443.779	87.5249	60.6475	5.07051	26.1561	659.325	38.1966	218.322
Z	1900-01-02 10:00:00	43.619	0.0674193	0.119608	0.0273787	0.032737	0.0366856	0.0680168	0.0212825	0.0437966	0.00710388	0.00399781	0.00382331	0.0770373	0.00488174	0.00843626	0.00711086	0.0015197	0.00547745	0.0405633	0.0500148	0.00312007	0.0169578	3.03436	0.356652	0.0613287	0.00675615	0.00802155	0.318972	0.00419079	0.134324	0.0103975	0.0310027	0.0212695	0.0135255	0.00836212	0.0456605	0.00646712	0.0068594	0.0595361	0.0359176	473.473	105.841	62.0058	6.38302	32.2124	787.457	33.3269	252.108
Z	1900-01-02 12:00:00	26.396	0.121161	0.135061	0.0249335	0.0466857	0.0339174	0.0862255	0.0189799	0.0266956	0.00735846	0.00696618	0.00312545	0.0467138	0.00265308	0.00875745	0.00592876	0.00199002	0.00551461	0.0236116	0.0454885	0.00303171	0.0127163	2.52615	0.192917	0.0338041	0.00448662	0.00809395	0.166971	0.0031097	0.0696558	0.00668495	0.0275546	0.0178145	0.00940992	0.0072629	0.0371819	0.00504905	0.00904483	0.0821374	0.0358991	265.658	54.2524	34.5524	2.69298	18.0085	462.592	9.90512	138.319
P	12:00:00	41.8558	0.278026	0.172188	0.0376522	0.10098	0.0363596	0.134819	0.0396734	0.0711688	0.0173664	0.0324464	0.00664583	0.107492	0.00404559	0.0210906	0.0109112	0.0059752	0.00537478	0.039452	0.113522	0.00407273	0.0301736	6.1473	0.294444	0.0658867	0.00726428	0.00793332	0.137279	0.0106779	0.121801	0.0178634	0.03343	0.029035	0.0167881	0.013525	0.0722862	0.00861135	0.0431898	0.156421	0.0317978	354.302	83.2759	47.7486	5.25629	38.603	821.97	23.525	325.146
P	14:00:00	31.6718	0.21257	0.138789	0.0368985	0.0932026	0.0373664	0.111002	0.0361036	0.06294	0.0148438	0.0241718	0.00614577	0.107532	0.00493986	0.0208312	0.00858559	0.00521462	0.00594016	0.0363417	0.105129	0.0054231	0.0290805	6.52434	0.230962	0.0553658	0.00729798	0.00799465	0.107513	0.00355153	0.0932676	0.0175137	0.0250491	0.0187379	0.0131218	0.0100052	0.0557593	0.00546687	0.0531897	0.148919	0.0246164	440.761	98.3332	65.6863	4.48843	30.5426	746.05	37.1534	233.419
P	16:00:00	41.174	0.15971	0.151265	0.0278436	0.0689371	0.035182	0.100967	0.0313385	0.0531078	0.0110822	0.0158495	0.00793998	0.09015	0.00554568	0.0149013	0.00846482	0.00416715	0.00595403	0.0311298	0.0772033	0.00392039	0.0275908	4.28015	0.441597	0.0613787	0.0103377	0.00697403	0.160477	0.00306456	0.170724	0.0144361	0.0269856	0.0232208	0.0154644	0.012444	0.0466539	0.00749757	0.0245354	0.0958422	0.028201	433.037	104.814	54.1726	7.30874	38.8088	864.461	22.5516	284.43
P	18:00:00	35.7422	0.21657	0.151135	0.0257867	0.100256	0.0379974	0.102729	0.0320977	0.0584141	0.0128218	0.0227763	0.0066167	0.0913899	0.00366952	0.0153851	0.0062708	0.00348754	0.00522388	0.0308542	0.0818199	0.00365527	0.0274984	3.88116	0.311221	0.0555035	0.00461979	0.00682848	0.155637	0.00338732	0.136462	0.0145815	0.0299867	0.0212257	0.0134796	0.0114193	0.0499923	0.00505825	0.0366303	0.141099	0.0350041	363.007	74.3591	47.7486	6.49755	31.7796	693.996	24.7659	235.102
P	20:00:00	36.6365	0.117901	0.12233	0.0303549	0.0633783	0.0368753	0.0804292	0.0333626	0.0423097	0.011195	0.0117432	0.00735973	0.0796234	0.00390954	0.00984574	0.00652692	0.00322804	0.00626791	0.0261524	0.0646875	0.00190488	0.0229926	4.07312	0.329505	0.0780236	0.00601231	0.00685439	0.153184	0.00407133	0.154681	0.0160143	0.0270356	0.0231647	0.0148065	0.0127288	0.0457573	0.00639009	0.0271863	0.0908108	0.0350757	485.441	97.0381	70.8512	6.84498	30.8749	731.403	47.3401	268.842
P	22:00:00	46.0217	0.11743	0.129994	0.032723	0.0570118	0.036372	0.0910106	0.0291136	0.0463705	0.0105081	0.0109751	0.00948052	0.075125	0.00421058	0.0100483	0.00735177	0.00286673	0.00454836	0.0282328	0.0590927	0.00288205	0.0216643	4.3387	0.478216	0.0815333	0.00717139	0.00793408	0.187469	0.00421222	0.190517	0.0209837	0.0275091	0.0282177	0.0177767	0.0114796	0.0528847	0.00824877	0.0173796	0.078655	0.0390207	459.716	113.901	67.6398	7.60161	42.565	741.733	63.1566	317.436
P	1900-01-01	42.6101	0.0906985	0.117353	0.0304716	0.0472804	0.0354775	0.080852	0.0257418	0.0422857	0.00924481	0.00911988	0.00587339	0.0662462	0.00499761	0.00981867	0.00717078	0.00256025	0.00487722	0.0271813	0.0547433	0.00203742	0.0193599	3.3183	0.479578	0.0600319	0.00687494	0.00665836	0.206517	0	0.175369	0.0143194	0.0295001	0.0239459	0.0185835	0.00802238	0.0508537	0.00554933	0.013865	0.0683568	0.0354869	356.422	100.092	55.5799	7.32158	43.4301	664.302	61.6427	279.272
P	1900-01-01 02:00:00	43.3449	0.120285	0.118479	0.0294678	0.0577552	0.038894	0.0810295	0.0293511	0.0406217	0.00940547	0.0104396	0.00759503	0.0687124	0.00379354	0.0132756	0.00878691	0.00304959	0.00576645	0.0578912	0.0596969	0.0082344	0.0212245	3.83992	0.420966	0.0560573	0.00809185	0.0105965	0.224523	0.00767795	0.172738	0.013834	0.031497	0.0245591	0.0181297	0.0133076	0.0576292	0.00572973	0.0169552	0.093408	0.0421754	373.153	103.252	62.3875	7.74282	45.6983	724.349	59.714	307.344
P	1900-01-01 04:00:00	39.9138	0.112197	0.118611	0.0244748	0.0573406	0.0390327	0.0800662	0.0251518	0.0414652	0.00935317	0.0118184	0.00686903	0.0628479	0.00465194	0.0124037	0.00796194	0.00246506	0.0050647	0.0249062	0.0656373	0.00350365	0.0192485	4.03614	0.343677	0.0428731	0.00609406	0.00553378	0.178244	0.00482639	0.135043	0.0166331	0.0285013	0.0277132	0.0169961	0.00956531	0.0482409	0.00547423	0.0193701	0.0843565	0.033741	297.265	73.4782	52.9422	4.79814	46.3972	620.862	63.143	247.82
P	1900-01-01 06:00:00	43.0246	0.126207	0.141923	0.0273677	0.0554862	0.0378309	0.0998863	0.0258762	0.0495486	0.0110646	0.0156203	0.00670373	0.0734701	0.00549012	0.0138401	0.00788753	0.00410541	0.00550226	0.0323032	0.0774696	0.00430078	0.0249335	4.76577	0.3366	0.0477908	0.00542275	0.00693537	0.181243	0.00450629	0.121871	0.0195347	0.0273194	0.0253857	0.0140348	0.00755605	0.0500904	0.00541523	0.0249482	0.0902043	0.0265489	267.836	80.1925	50.9302	5.00435	44.3336	716.836	59.7981	270.277
P	1900-01-01 08:00:00	45.4731	0.109455	0.129237	0.0272529	0.0522458	0.03488	0.0900496	0.028128	0.0444079	0.00998714	0.0105053	0.00579307	0.0758636	0.0047199	0.0127154	0.00775535	0.00339949	0.00503928	0.0339308	0.0697989	0.00273331	0.0256287	4.41197	0.376228	0.048006	0.00844899	0.00393131	0.189874	0.00334977	0.17358	0.0146619	0.0229914	0.0258965	0.0165347	0.00897281	0.0438945	0.00461374	0.0229055	0.0860298	0.0285395	447.994	93.0496	61.4114	4.94257	30.6702	771.065	35.3883	287.64
P	1900-01-01 10:00:00	44.5526	0.181628	0.15222	0.0294454	0.0755243	0.0354728	0.101982	0.0310648	0.0566738	0.0118972	0.0170501	0.0078017	0.0837857	0.00411995	0.0143092	0.0080894	0.00333095	0.00579655	0.0402524	0.0863352	0.00395998	0.0306621	4.76535	0.393853	0.045211	0.00617408	0.00786307	0.171142	0.00346022	0.146074	0.0161186	0.030336	0.0276356	0.0178277	0.00979688	0.0573712	0.00907069	0.018774	0.112534	0.031485	499.624	94.3998	56.1702	7.60321	43.889	742.085	48.9841	298.681
P	1900-01-01 14:00:00	43.0155	0.185346	0.144322	0.0324225	0.083877	0.0375761	0.0986643	0.0338326	0.0694343	0.0149749	0.0219599	0.0106147	0.107248	0.00522152	0.0186308	0.0100291	0.00471876	0.00684154	0.0431308	0.105772	0.00532903	0.030646	6.5716	0.33995	0.0503912	0.0093766	0.00792302	0.141981	0.0050632	0.152329	0.0163656	0.0291477	0.0270101	0.0234804	0.0101677	0.0675286	0.00894509	0.0417283	0.120858	0.0291588	515.984	132.885	80.2258	4.19797	35.2651	835.118	42.0122	296.059
P	1900-01-01 16:00:00	39.4375	0.143764	0.120467	0.0263559	0.0648717	0.0315936	0.080357	0.0301906	0.0508924	0.0101617	0.0144605	0.00755018	0.0894898	0.00471392	0.0141941	0.00739307	0.00343636	0.00513487	0.0325382	0.0657687	0.00304305	0.0222936	3.38479	0.440092	0.0423674	0.00699705	0.0075511	0.18082	0	0.18906	0.0161671	0.0279568	0.0255476	0.0151175	0.00865303	0.0493133	0.00508492	0.0204063	0.0883972	0.0286211	403.371	99.6385	64.0977	5.28999	35.7438	685.373	47.4757	248.923
P	1900-01-01 18:00:00	36.8022	0.232165	0.134189	0.0280252	0.0932733	0.0357344	0.0943695	0.0366	0.0537943	0.0115987	0.020748	0.00613896	0.0933215	0.00367971	0.0157965	0.0077588	0.00444319	0.00574833	0.0317644	0.075152	0.00360062	0.0229846	4.46247	0.31113	0.0435737	0.0071849	0.00765643	0.15619	0.00335811	0.168112	0.0169354	0.034737	0.0287438	0.0198288	0.0129589	0.0657834	0.0086004	0.0258131	0.125186	0.0496525	332.814	68.9168	46.1954	6.63396	31.3526	585.735	25.0479	212.623
P	1900-01-01 20:00:00	36.6394	0.1675	0.118605	0.0248576	0.086195	0.0351714	0.088643	0.0417977	0.0472036	0.0114181	0.0119306	0.00685134	0.107867	0.00473369	0.0157962	0.00953193	0.00366348	0.00532816	0.0394606	0.0786751	0.00363676	0.0222896	6.49366	0.289176	0.0511156	0.00420541	0.00557017	0.134345	0.00579135	0.170377	0.0144801	0.0319184	0.026463	0.0173826	0.0183595	0.0676524	0.00893828	0.0276148	0.0946379	0.045806	402.445	105.598	73.1319	8.86212	31.5441	696.866	48.9805	252.026
P	1900-01-01 22:00:00	40.2005	0.127695	0.110271	0.025557	0.069508	0.0378421	0.0884809	0.0366135	0.0417061	0.00966512	0.00939142	0.00778451	0.0876458	0.00475151	0.0104915	0.010444	0.00245763	0.00497839	0.0376665	0.0537	0.00273004	0.0195594	3.84511	0.456846	0.0542317	0.00720053	0.0048677	0.17641	0.00384589	0.196784	0.015466	0.0355367	0.0193709	0.0167028	0.0161337	0.0548847	0.00731998	0.018554	0.0793397	0.0429684	393.042	117.149	67.4386	7.94502	40.0437	601.842	48.9615	254.063
P	1900-01-02	46.5249	0.124281	0.139917	0.032323	0.0676417	0.0364018	0.0951503	0.0285539	0.0444202	0.00964284	0.0107014	0.0068876	0.0772441	0.00430732	0.0123651	0.00958522	0.00385064	0.00621836	0.0356099	0.0566511	0.00247308	0.0163986	3.95928	0.545007	0.0481068	0.0075456	0.00681792	0.208682	0.00432719	0.251023	0.0164103	0.0316001	0.0336999	0.0236732	0.0126052	0.0563346	0.00618738	0.0214333	0.0943312	0.0543595	368.89	105.01	60.6276	4.43307	39.5209	714.972	32.0894	270.436
P	1900-01-02 02:00:00	48.3886	0.153265	0.145161	0.0288862	0.0750799	0.0377308	0.100009	0.0323314	0.054164	0.0107739	0.011502	0.00741398	0.0829267	0.00363604	0.0133602	0.00833193	0.00312677	0.00455973	0.0409071	0.0705738	0.00301824	0.0212407	4.47919	0.563034	0.0424455	0.00675122	0.0057761	0.228351	0.00428397	0.250496	0.0163353	0.0314478	0.0325396	0.0205851	0.0163481	0.0638412	0.0063033	0.020601	0.100404	0.0661223	413.482	103.012	68.4711	6.82331	52.185	722.525	43.0344	298.461
P	1900-01-02 04:00:00	41.0682	0.161146	0.117457	0.0254335	0.0713954	0.0379489	0.0860528	0.0300544	0.0480948	0.0116937	0.0150373	0.0048389	0.0743368	0.0029724	0.0118411	0.00776966	0.00275003	0.00489539	0.0327004	0.0729856	0.0028971	0.0178372	3.85958	0.351051	0.0316284	0.00594035	0.00775901	0.172352	0.00355897	0.140458	0.0141459	0.027322	0.0282729	0.0188604	0.0123844	0.0482173	0.00496383	0.0258775	0.105086	0.0441033	299.205	77.1332	46.3534	5.22982	38.7714	622.582	31.2696	242.722
P	1900-01-02 06:00:00	48.5906	0.166149	0.124285	0.0279333	0.077124	0.0340209	0.0953503	0.0303529	0.0591049	0.0117317	0.0168856	0.00881289	0.0900247	0.0039654	0.0155038	0.00966446	0.00419931	0.00535431	0.0409517	0.0828921	0.0028712	0.0246911	4.84985	0.398295	0.0387752	0.00567036	0.00802737	0.188455	0.00527236	0.182918	0.0171265	0.030391	0.0307141	0.0255591	0.0121078	0.0586455	0.00678298	0.0276414	0.110241	0.0453642	347.818	89.743	51.8577	4.75482	52.7727	722.816	46.9885	275.758
P	1900-01-02 08:00:00	47.5277	0.135294	0.118548	0.0315163	0.068245	0.0358597	0.0834814	0.0318733	0.0544425	0.0120251	0.0143633	0.0081837	0.0879382	0.00430838	0.0126698	0.00807051	0.00278004	0.00623017	0.0407875	0.0777838	0.00321961	0.0264684	4.06989	0.420549	0.0399091	0.00724998	0.00756681	0.190866	0.00496127	0.208527	0.0154149	0.0345253	0.0315966	0.0198057	0.0101728	0.0430826	0.00639233	0.0269796	0.104014	0.0346964	414.34	99.4522	55.2858	6.02897	36.425	679.946	34.9617	262.839
P	1900-01-02 10:00:00	44.1429	0.227916	0.147468	0.034197	0.0891905	0.0366709	0.107516	0.0339658	0.0586801	0.0119782	0.0264329	0.00656584	0.0738563	0.00322367	0.0175026	0.00858363	0.00485585	0.00530554	0.0285347	0.0772329	0.00217777	0.0234346	4.79457	0.344192	0.0324977	0.00647143	0.00678866	0.183195	0.00419529	0.153809	0.0129218	0.0302005	0.0299188	0.0170783	0.0109163	0.063829	0.00728473	0.0283665	0.135398	0.0350339	348.394	76.7123	45.7653	6.12847	42.0313	579.648	39.3704	232.86
P	1900-01-02 12:00:00	40.4758	0.319015	0.166346	0.0359715	0.117306	0.0367772	0.132775	0.0360308	0.0768671	0.0169019	0.0380047	0.00663808	0.101781	0.00350943	0.0236619	0.00874393	0.00730837	0.00553474	0.0416036	0.115327	0.00435929	0.037644	6.69704	0.278677	0.0334944	0.00690961	0.00596016	0.141684	0.00712059	0.135777	0.0171028	0.0253618	0.0239486	0.0208006	0.0123143	0.0663221	0.00724165	0.0513928	0.166302	0.0425971	373.737	78.9354	52.5663	6.00169	48.6401	661.835	30.6433	240.183
B	12:00:00	36.154	0.103008	0.11645	0.0331463	0.0490532	0.037828	0.0830095	0.0258142	0.0517022	0.00887915	0.00875333	0.00635779	0.0602999	0.0035812	0.0109232	0.00612187	0.00340742	0.0049702	0.0293042	0.0551031	0.00263721	0.0248272	3.05956	0.259728	0.0361978	0.00663652	0.00581855	0.150917	0.00853331	0.103688	0.0154286	0.0291161	0.0208354	0.0114662	0.00693531	0.0343	0.0056531	0.0106806	0.0662232	0.0210473	455.97	98.1699	57.3564	5.61977	35.7966	758.904	23.7121	319.688
B	14:00:00	37.4765	0.0979922	0.142223	0.0299493	0.0524839	0.0353732	0.0913866	0.0248482	0.0708182	0.00804842	0.0105121	0.00568644	0.0840862	0.00403919	0.0128482	0.0100802	0.00258547	0.00497935	0.0347289	0.0682415	0.00351898	0.0259475	3.49561	0.29928	0.0423238	0.00559229	0.00912449	0.161105	0.00779695	0.117293	0.0133709	0.0327011	0.0214294	0.0126739	0.00984799	0.0431164	0.00730422	0.0140054	0.0681311	0.028169	595.106	152.746	81.1876	6.98379	33.0144	984.964	36.8307	368.639
B	16:00:00	35.2382	0.0537966	0.106184	0.0284808	0.0324866	0.0363991	0.0718347	0.025549	0.0565284	0.0063403	0.0058097	0.00497548	0.0584269	0.00394108	0.010565	0.0065308	0.00294506	0.00483344	0.0302844	0.0429804	0.00258316	0.0198158	2.49549	0.389399	0.0355356	0.00435954	0.0084143	0.15853	0.0036965	0.153238	0.0145819	0.0257719	0.0323884	0.00932669	0.00888786	0.0286547	0.00536646	0.00455952	0.0603257	0.0215938	479.502	127.388	59.5133	5.67834	32.4465	815.049	38.763	292.352
B	18:00:00	34.6914	0.0719273	0.0819944	0.0378995	0.0431029	0.0337195	0.0558932	0.0267042	0.0508368	0.00719786	0.00715534	0.00543998	0.0663291	0.00424072	0.00924011	0.00668111	0.00235105	0.00652125	0.0306316	0.050444	0.00305705	0.0191132	2.49651	0.302388	0.0356933	0.00772492	0.00557533	0.161705	0.00377629	0.119431	0.011214	0.0249712	0.0279031	0.00936777	0.00762216	0.0301688	0.00585361	0.00418777	0.0592336	0.0298324	329.58	91.7959	47.3318	4.97868	30.7671	708.436	39.5033	283.994
B	20:00:00	32.4831	0.0707349	0.0651977	0.0511318	0.0486315	0.0394102	0.0478794	0.0306759	0.0444032	0.00837213	0.00822234	0.00523069	0.0812906	0.00361465	0.0101423	0.00819848	0.00213416	0.00628374	0.0317125	0.0484954	0.0022772	0.0159964	3.17479	0.291414	0.0821305	0.00754971	0.00801948	0.15133	0.00460383	0.104051	0.0131826	0.027627	0.0267836	0.0135353	0.0100586	0.0471743	0.00490433	0.00655106	0.0591249	0.0252936	475.591	107.213	71.415	5.62378	31.1622	761.957	53.5501	276.063
B	22:00:00	38.0868	0.0561164	0.089068	0.0327457	0.0376885	0.0357829	0.0614496	0.0258673	0.0470667	0.00561503	0.00503633	0.00601719	0.0632964	0.00392796	0.0101897	0.00729633	0.00287956	0.00533304	0.0312137	0.0446715	0.00283505	0.012896	2.58129	0.462744	0.0621598	0.00818345	0.00565454	0.191088	0.00411723	0.123	0.0112156	0.024693	0.0277422	0.0124139	0.00792387	0.0315232	0.00601816	0.00509209	0.0573647	0.0275532	364.909	130.03	65.7637	5.29641	32.112	751.829	69.0765	348.037
B	1900-01-01	36.3584	0.0507159	0.0893209	0.0264542	0.0340741	0.0377519	0.0672382	0.0196629	0.0419122	0.0069804	0.00441258	0.00601776	0.0467945	0.00404336	0.00753746	0.00534719	0.0022357	0.00403812	0.0210679	0.0301177	0.00255095	0.0101447	2.33832	0.484567	0.0417661	0.0097701	0.00770199	0.189135	0.0038517	0.115528	0.0119405	0.0302436	0.0239008	0.0139824	0.00581467	0.0330795	0.00484746	0.00264337	0.0518385	0.0231738	399.389	125.44	78.7246	7.09291	41.9344	695.212	69.2202	321.137
B	1900-01-01 02:00:00	40.038	0.063678	0.159442	0.0472233	0.0395524	0.0337535	0.112316	0.027436	0.0582485	0.00885423	0.0137191	0.00503954	0.0632385	0.00560261	0.0120747	0.00828094	0.00831173	0.00730823	0.0314619	0.0343009	0.00462415	0.0157763	2.86593	0.304606	0.0490853	0.0140323	0.00730238	0.151698	0.0111245	0.0888618	0.0111548	0.0285227	0.0229613	0.0168895	0.0179292	0.0442816	0.00795381	0.00891804	0.0557346	0.0249118	453.512	133.566	76.4351	7.16271	44.2005	808.781	63.5985	354.695
B	1900-01-01 04:00:00	33.1345	0.0517431	0.10043	0.0205913	0.0349513	0.0319304	0.0677122	0.0199327	0.041323	0.00635175	0.00429228	0.0049979	0.0518566	0.00318042	0.00963016	0.00451662	0.00144523	0.00446556	0.0245162	0.0372372	0.00271986	0.0121644	2.64793	0.321905	0.0369123	0.00679284	0.0063788	0.168636	0.00395588	0.105875	0.0101994	0.0275902	0.0285161	0.0119066	0.00730561	0.0258646	0.00361439	0.00583843	0.0493849	0.0179672	297.139	85.6693	43.6361	5.78345	32.9264	593.476	55.7219	261.629
B	1900-01-01 06:00:00	41.7067	0.0573771	0.127673	0.0230173	0.0376197	0.0320607	0.0927126	0.0195224	0.0596198	0.00804827	0.00597474	0.00444292	0.0676967	0.00401427	0.0101746	0.00732429	0.00244301	0.00482301	0.033367	0.0593916	0.00357885	0.0165991	3.00014	0.351524	0.0416924	0.00830101	0.00631848	0.199008	0.00623575	0.112504	0.013395	0.0294121	0.0276926	0.0117745	0.00893975	0.0400925	0.00294006	0.007239	0.0567055	0.0213613	379.426	114.077	58.6875	6.08594	46.4698	809.43	59.1654	341.542
B	1900-01-01 08:00:00	41.2912	0.0648222	0.117442	0.0263122	0.0338174	0.0331995	0.0770823	0.0243135	0.0570616	0.00737239	0.00652657	0.00542319	0.0674227	0.00414387	0.0113448	0.0083039	0.00198099	0.00368759	0.0315248	0.0493801	0.00294021	0.0183213	3.00689	0.37893	0.0413654	0.00752657	0.00899288	0.194096	0.00404597	0.16017	0.0118962	0.0243036	0.02602	0.00956785	0.00758749	0.0393957	0.00616518	0.00975441	0.0611406	0.0183056	444.973	124.664	60.3877	5.17847	27.6008	813.355	39.3388	337.65
B	1900-01-01 10:00:00	38.6883	0.0662312	0.0963564	0.0377659	0.0332614	0.0375091	0.0679909	0.0283695	0.0529061	0.00592116	0.00667517	0.00455598	0.0645721	0.00686135	0.00891327	0.00685358	0.00282783	0.0047409	0.094284	0.0475362	0.00461533	0.0154848	3.80197	0.368057	0.0406627	0.00868292	0.00716525	0.18535	0.00712261	0.112759	0.0111438	0.030061	0.0274926	0.0140756	0.0072845	0.0369724	0.00429545	0.00504189	0.0577558	0.0176586	522.762	122.458	58.9859	6.7511	45.1877	770.291	43.8189	327.661
B	1900-01-01 12:00:00	39.0971	0.100293	0.0900698	0.0376171	0.0499568	0.039326	0.0624424	0.0256432	0.056168	0.00575057	0.00963652	0.00370667	0.0748572	0.00240558	0.013591	0.00736574	0.00256884	0.00689905	0.031912	0.0613191	0.00292681	0.0208162	3.56513	0.283864	0.0363528	0.00566423	0.00742215	0.141164	0.00653705	0.120166	0.0143397	0.0316862	0.0264445	0.0122185	0.00998897	0.0424218	0.0044949	0.0112395	0.0768799	0.0312586	419.293	106.101	49.9761	4.22445	35.5204	761.309	19.2392	313.476
B	1900-01-01 14:00:00	38.1163	0.0880249	0.100232	0.0298596	0.0454208	0.0385211	0.0728891	0.0251627	0.0512084	0.00801769	0.00930844	0.00631469	0.0821539	0.00369825	0.0124947	0.00657421	0.00351284	0.00485155	0.032944	0.0641923	0.00398099	0.018327	3.41756	0.279746	0.0398511	0.00667032	0.00709751	0.150349	0.00401085	0.104173	0.00828818	0.0266887	0.0281697	0.0131275	0.00991365	0.0355695	0.00419793	0.00836427	0.0708827	0.0289016	558.95	136.747	76.4052	5.78265	34.6476	929.56	22.51	342.665
B	1900-01-01 16:00:00	37.8749	0.0570402	0.0885543	0.018391	0.0376071	0.0398316	0.0604033	0.0230969	0.0516122	0.00621496	0.00446996	0.00492154	0.0579447	0.00372588	0.00871669	0.00603454	0.00177838	0.00482536	0.0305523	0.0432675	0.0018155	0.0150545	2.51017	0.418409	0.0377174	0.00839201	0.00722139	0.170282	0.00469021	0.136648	0.00900213	0.0258955	0.0249352	0.0132091	0.00674528	0.0303624	0.00527323	0.004877	0.0524092	0.0238276	546.426	130.982	72.3492	3.92838	36.7255	856.453	22.444	300.68
B	1900-01-01 18:00:00	36.3663	0.0972298	0.0698544	0.0213746	0.0455782	0.036415	0.048416	0.0266287	0.0474754	0.00621901	0.00613581	0.00443364	0.0648416	0.00368354	0.00738526	0.00760425	0.00278959	0.00563596	0.0253274	0.0490332	0.00250963	0.0151138	2.62165	0.325034	0.0364444	0.00690477	0.00452579	0.157536	0.00356294	0.122608	0.00738584	0.0305148	0.0287937	0.0129825	0.00822483	0.037744	0.00493142	0.00873122	0.0723257	0.0345924	364.742	98.1814	51.9605	4.81901	30.0044	737.197	19.2491	285.713
B	1900-01-01 20:00:00	34.4961	0.0796441	0.140114	0.0372765	0.0481559	0.0367567	0.100174	0.0299881	0.056796	0.00923245	0.0123234	0.00605026	0.0803847	0.00421688	0.0144938	0.00907582	0.00677747	0.00576804	0.0318384	0.0495175	0.00468876	0.0169342	3.27054	0.279881	0.0790918	0.00693061	0.0128655	0.143486	0.00783272	0.100351	0.0116046	0.0410614	0.0219471	0.0121873	0.0214893	0.0436395	0.0100648	0.00895313	0.0602163	0.0255724	542.247	114.482	89.6811	5.54755	35.8847	747.077	69.4886	298.206
B	1900-01-01 22:00:00	41.2499	0.0531497	0.112788	0.019772	0.0399295	0.0359673	0.0765158	0.0264895	0.0546466	0.00775212	0.00462824	0.00491176	0.0728398	0.00383954	0.00956077	0.00770513	0.00284756	0.0041513	0.0339013	0.0433005	0.00313833	0.0136017	2.73774	0.443244	0.0710488	0.00778402	0.00715362	0.171198	0.00415076	0.110378	0.0121964	0.025385	0.0326738	0.01246	0.00958855	0.0385944	0.00542737	0.00456037	0.0468691	0.0289595	363.669	133.098	70.7595	7.00304	36.7794	788.127	61.8985	364.346
B	1900-01-02	35.6443	0.0445284	0.117315	0.0212009	0.0299571	0.0393247	0.0778206	0.0195803	0.0440842	0.00674383	0.00305265	0.00395429	0.0458713	0.00322247	0.00735186	0.00621869	0.00108512	0.00446536	0.0255399	0.0316445	0.00253843	0.0106502	2.22281	0.431984	0.0477858	0.00504363	0.00543464	0.180334	0.00426213	0.107015	0.00965737	0.0258247	0.0236104	0.0104286	0.00549097	0.0286716	0.00527423	0.00222869	0.0490594	0.0232951	450.14	125.556	83.3091	7.02471	33.4117	709.393	70.6066	306.408
B	1900-01-02 02:00:00	38.6014	0.0535517	0.0990841	0.0202883	0.029092	0.0358087	0.066693	0.0226101	0.0484562	0.00513239	0.00456552	0.00483194	0.0469368	0.00356633	0.00814821	0.00558983	0.00125871	0.00366265	0.0239514	0.0332195	0.0030335	0.00968232	2.73508	0.459282	0.0467088	0.00774489	0.00662737	0.194756	0.00438053	0.0921303	0.00852973	0.0253174	0.0278273	0.0127251	0.00565039	0.0355112	0.00563344	0.00439048	0.0538898	0.0163197	408.283	114.645	73.7222	8.96483	38.285	755.699	59.7149	310.711
B	1900-01-02 04:00:00	35.7271	0.0624375	0.120351	0.0214238	0.0354118	0.0347635	0.080044	0.0212885	0.0436343	0.00541534	0.00558504	0.00371508	0.0513699	0.00378252	0.00936051	0.00601118	0.00176785	0.00447516	0.0255631	0.0397646	0.003015	0.0128625	2.97112	0.350344	0.0338716	0.00697673	0.00946404	0.187187	0.0040708	0.10963	0.00926223	0.0285631	0.0221628	0.00939465	0.00582283	0.0321921	0.00387078	0.00495184	0.0479958	0.0185907	306.655	89.7626	51.5935	6.60427	33.6263	660.391	53.6676	277.546
B	1900-01-02 06:00:00	37.4314	0.0634705	0.0957532	0.016843	0.0377368	0.0388926	0.0657103	0.0228844	0.0532364	0.00718461	0.00656399	0.00459004	0.0704943	0.00332569	0.0108448	0.00708188	0.00239559	0.00534985	0.0343692	0.0571772	0.00343399	0.016139	2.98803	0.410716	0.0423989	0.00514965	0.00659997	0.196035	0.00486513	0.121894	0.012243	0.0314188	0.0295664	0.0113982	0.00610868	0.0318888	0.00453734	0.00510822	0.0572799	0.0218237	376.484	109.51	58.9815	6.87306	39.1313	763.913	54.0589	326.959
B	1900-01-02 08:00:00	44.7716	0.0607782	0.0962557	0.0211793	0.0372484	0.0294642	0.0621884	0.0194305	0.0557142	0.00775287	0.00595243	0.0042475	0.0766089	0.00419672	0.00982829	0.00765545	0.00234065	0.00584859	0.0389377	0.0528724	0.00306278	0.0166172	3.48523	0.399948	0.044762	0.00817765	0.00705546	0.196045	0.00420549	0.148781	0.0132179	0.0294471	0.033642	0.0131685	0.00831057	0.03145	0.00407095	0.00641092	0.0518876	0.0190963	597.606	124.663	71.3122	6.10841	33.9477	840.021	67.4207	310.335
B	1900-01-02 10:00:00	36.3328	0.0648439	0.0911153	0.0250331	0.0349045	0.0335947	0.0579295	0.0207217	0.0417201	0.00626453	0.00426523	0.0033014	0.0540841	0.00291204	0.00768201	0.00550876	0.00231045	0.00447166	0.0230602	0.0349963	0.00182243	0.0118763	2.52575	0.350244	0.0386753	0.00691615	0.00827825	0.143045	0.00352543	0.102357	0.00856138	0.025643	0.0231677	0.0110751	0.00375317	0.026134	0.0049034	0.00441987	0.0509717	0.0154454	416.272	89.0932	42.5616	4.43066	28.0729	671.834	20.3978	273.905
B	1900-01-02 12:00:00	35.2986	0.0857411	0.0953943	0.0269497	0.0444131	0.0364766	0.0657172	0.0241788	0.0474118	0.00790252	0.00804049	0.00411943	0.0625649	0.00365196	0.0115892	0.00459471	0.00305021	0.00407686	0.0289128	0.0532935	0.00323976	0.018588	2.87762	0.277982	0.0339042	0.00472817	0.0062154	0.127654	0.00379685	0.0783737	0.011781	0.0281733	0.0231289	0.00869996	0.00616577	0.0361716	0.00378665	0.00592839	0.0603107	0.0238762	339.947	89.5716	48.1211	5.26432	36.1697	698.284	32.5124	270.239
K	12:00:00	34.3604	0.168113	0.160891	0.0322445	0.0713591	0.0383618	0.105841	0.030148	0.0529801	0.00985866	0.0164972	0.0055343	0.104401	0.00447169	0.0190317	0.00878615	0.00370751	0.00641079	0.0372777	0.0846006	0.00284157	0.0291967	3.72708	0.276174	0.0365699	0.00425772	0.00682886	0.216527	0.00661017	0.151409	0.0133365	0.0258512	0.0311371	0.00834716	0.00918184	0.0459006	0.00660186	0.0124231	0.107365	0.0492491	361.015	84.9839	54.8558	4.98189	36.9335	774.574	32.2819	216.971
K	14:00:00	29.2237	0.149163	0.156969	0.0271783	0.0635239	0.0379335	0.102387	0.0289613	0.0557632	0.00953422	0.0121571	0.005005	0.111052	0.00426876	0.0208585	0.00931302	0.00435042	0.00630603	0.0311301	0.0855977	0.00425344	0.0265129	3.86335	0.288035	0.0340564	0.0059845	0.00678736	0.211485	0.00717641	0.150174	0.0123114	0.0294395	0.0272926	0.00784763	0.00851202	0.0517885	0.00732298	0.0135497	0.0998263	0.0431121	395.922	106.778	60.7426	5.68075	24.2067	828.822	38.566	188.065
K	16:00:00	32.3861	0.0948538	0.127439	0.0223726	0.0605303	0.0385116	0.0889368	0.027535	0.0404322	0.00749905	0.00918364	0.00452363	0.088586	0.00352096	0.0128464	0.00893247	0.00207233	0.0066208	0.0345103	0.0684828	0.00256114	0.0191667	3.03535	0.390813	0.0295947	0.00705067	0.00957442	0.29308	0.00418024	0.159348	0.0127106	0.0294921	0.0280428	0.0114759	0.00844318	0.0590059	0.00729917	0.00785633	0.0764242	0.0399552	294.999	119.78	58.2707	6.25203	31.5122	856.663	101.345	190.131
K	18:00:00	33.0349	0.169521	0.132526	0.0291997	0.0716685	0.0350045	0.0930513	0.0345052	0.0597197	0.00885323	0.0135583	0.00482578	0.121707	0.00488479	0.0203563	0.00891867	0.005522	0.00783793	0.0343028	0.0881879	0.00381007	0.0241953	3.37685	0.332532	0.0327144	0.00779246	0.00813162	0.304769	0.00476805	0.21325	0.0102822	0.0289991	0.0288048	0.0110711	0.010367	0.0564423	0.00551714	0.0120369	0.104185	0.0595646	328.913	99.711	46.7735	4.43628	31.7147	888.109	24.9738	193.484
K	20:00:00	27.3898	0.138187	0.103313	0.0237525	0.0727768	0.03438	0.0736409	0.0370223	0.0435748	0.00849667	0.0105159	0.0057954	0.107091	0.00435485	0.0182811	0.00978921	0.00427907	0.00817052	0.032944	0.091478	0.00366689	0.0220619	4.59026	0.269588	0.0800967	0.00517087	0.00570379	0.223146	0.00386806	0.147889	0.0159938	0.0304187	0.0328916	0.012013	0.0145772	0.0587739	0.00802439	0.0177418	0.101545	0.0441971	360.807	80.5168	52.7631	4.81901	24.4653	721.26	67.0727	167.854
K	22:00:00	30.1815	0.0982629	0.103478	0.0248511	0.0587326	0.0308034	0.078383	0.0304088	0.0419677	0.00907282	0.00877068	0.00515235	0.106248	0.00364704	0.0150201	0.0093002	0.00290871	0.00802339	0.0372011	0.0709034	0.00277169	0.0194173	3.05858	0.343854	0.0568521	0.00649628	0.00652449	0.239372	0.00424531	0.122555	0.0126736	0.0293148	0.0308166	0.0139364	0.0103414	0.0561011	0.00684041	0.00982525	0.0693976	0.0405258	304.704	91.7775	48.8353	5.26271	28.6034	722.833	69.0313	208.641
K	1900-01-01	31.2022	0.0722333	0.10227	0.0198208	0.0414821	0.0372497	0.0695242	0.0253609	0.0356318	0.0066184	0.00638032	0.00460649	0.0716446	0.00315682	0.0106349	0.00603327	0.00277762	0.00438702	0.0276415	0.0451256	0.00200182	0.0124213	2.53615	0.384839	0.0539299	0.00601603	0.00881367	0.289284	0.00437649	0.127489	0.0128383	0.0286512	0.0277578	0.0106765	0.0102925	0.0460818	0.00604796	0.0056119	0.0645238	0.0354738	382.837	101.222	56.8645	6.46706	35.7251	696.508	72.6013	198.882
K	1900-01-01 02:00:00	29.5413	0.0743107	0.120109	0.0227991	0.039549	0.0408489	0.077648	0.022876	0.0366294	0.00684173	0.00562517	0.00453665	0.070632	0.00301925	0.0105576	0.00754811	0.00187821	0.00613433	0.0233985	0.0527117	0.00318191	0.0159794	2.16917	0.326132	0.0365967	0.00503415	0.0062259	0.258774	0.00382497	0.147507	0.0108976	0.0329772	0.0290051	0.0105422	0.0077236	0.0380628	0.00554118	0.00536451	0.0685134	0.0373695	374.808	94.4331	52.835	4.94578	36.1422	638.422	66.121	183.348
K	1900-01-01 04:00:00	36.9182	0.0920037	0.137118	0.0215509	0.0456291	0.0345665	0.0958768	0.0275105	0.0412344	0.00592591	0.0054649	0.00466015	0.0722665	0.00401093	0.0141104	0.0079645	0.00353161	0.00597904	0.0281019	0.060594	0.00345485	0.0158394	2.71547	0.354581	0.0432944	0.00434326	0.0054181	0.282141	0.00393219	0.156861	0.0113242	0.0281397	0.0257377	0.00697912	0.0110385	0.0542329	0.00619688	0.00666976	0.06832	0.0394378	325.824	117.085	53.7967	7.10414	33.1223	705.63	78.9279	216.557
K	1900-01-01 06:00:00	32.2789	0.0950644	0.133018	0.0243849	0.0507383	0.0362961	0.0879535	0.0272704	0.0435458	0.0086922	0.00828493	0.00489494	0.0841154	0.00327542	0.0146546	0.00799088	0.00302999	0.00657651	0.030122	0.0749142	0.00490732	0.0180552	3.33646	0.378573	0.0415471	0.00616017	0.00860514	0.299921	0.00475673	0.157952	0.0132852	0.0248356	0.0355624	0.0113212	0.0103214	0.0481495	0.0056766	0.00855816	0.0832826	0.034922	326.673	114.687	55.7911	4.65613	31.193	787.757	88.5877	211.276
K	1900-01-01 08:00:00	30.4949	0.1179	0.121162	0.0303989	0.0553552	0.0361293	0.0817269	0.0286287	0.0469962	0.0112901	0.0102318	0.00442511	0.0849178	0.00249957	0.0145303	0.00895229	0.00279584	0.00658068	0.0314348	0.0783926	0.00245373	0.0199047	3.53448	0.299435	0.0327445	0.00866238	0.00680543	0.238417	0.00527641	0.155325	0.0138189	0.0287173	0.0311857	0.00982464	0.0107318	0.0489246	0.00651209	0.0101049	0.0857496	0.0294234	303.848	90.6056	44.201	3.91795	24.3178	682.877	54.5705	175.303
K	1900-01-01 10:00:00	35.1674	0.149412	0.145028	0.0376152	0.0658585	0.0351507	0.0821776	0.0354625	0.0502422	0.00996203	0.0131854	0.00661163	0.107375	0.00436771	0.0179037	0.00966509	0.00425324	0.00645653	0.0442176	0.0784734	0.00601323	0.0247416	4.00916	0.343008	0.0336298	0.0086261	0.00976942	0.231198	0.00410311	0.145357	0.0149511	0.0280797	0.0379602	0.0116128	0.0109349	0.0503895	0.00610679	0.010027	0.0941508	0.0477505	330.976	93.2589	43.0425	3.93881	31.1556	700.389	62.1751	200.351
K	1900-01-01 12:00:00	32.7269	0.160755	0.132395	0.0295778	0.0721273	0.0392432	0.097147	0.0299632	0.0482338	0.00821867	0.0117094	0.00521256	0.0984329	0.00383771	0.0184853	0.00849375	0.00423321	0.00755771	0.0366838	0.0755724	0.00490823	0.0236383	3.53107	0.239819	0.0301758	0.00817716	0.00835203	0.163267	0.00467563	0.0948315	0.00976002	0.0243835	0.0285441	0.0114096	0.00783487	0.0509888	0.00541218	0.0119399	0.0994641	0.04526	275.212	93.7224	43.4338	3.75988	29.9615	759.447	38.951	192.122
K	1900-01-01 14:00:00	35.5209	0.127409	0.124869	0.0293365	0.0613281	0.0378961	0.0876883	0.0301837	0.0457755	0.00800352	0.0112777	0.00592072	0.101494	0.00364501	0.0176442	0.00863979	0.00335793	0.00555253	0.0363137	0.0801501	0.00448859	0.0215023	3.67346	0.27708	0.0317351	0.00724462	0.00601205	0.173759	0	0.136003	0.012135	0.028566	0.0303211	0.0130552	0.0104865	0.054046	0.00593621	0.0101207	0.0883604	0.0369742	479.858	129.509	68.3716	3.3579	31.3207	906.565	42.1496	222.347
K	1900-01-01 16:00:00	29.9035	0.112063	0.106552	0.0211886	0.0500675	0.0390882	0.0738578	0.0309472	0.042827	0.00862088	0.00897333	0.0045128	0.0996171	0.00351719	0.0136719	0.00858768	0.00286282	0.00693567	0.0368924	0.0655511	0.00225336	0.0186021	2.32834	0.318391	0.0294853	0.00786571	0.00403404	0.212419	0.00371595	0.160296	0.0147415	0.0317105	0.036061	0.0120844	0.00978895	0.0473045	0.00725777	0.00744615	0.076811	0.0414657	412.806	113.139	56.2299	5.65106	35.2915	766.871	40.4125	183.764
K	1900-01-01 18:00:00	30.5285	0.121679	0.1346	0.0372609	0.067157	0.0412707	0.0934518	0.0335407	0.0504237	0.010533	0.0118768	0.00515564	0.0938181	0.0041652	0.0143432	0.0112868	0.00640527	0.0076223	0.0402845	0.0742966	0.00548846	0.0209146	2.50731	0.23541	0.0275329	0.00823584	0.01048	0.190444	0.00845021	0.163328	0.0138746	0.0415718	0.0347732	0.0163648	0.0159785	0.0427125	0.00798866	0.00742402	0.0771357	0.052811	360.719	90.3296	45.49	4.86875	32.7624	736.979	26.4334	174.831
K	1900-01-01 20:00:00	27.1027	0.0998975	0.1246	0.0230628	0.058061	0.0353568	0.0874888	0.0338647	0.0421671	0.00965868	0.0086134	0.00492591	0.102144	0.00411134	0.0157275	0.0106554	0.00263254	0.00845666	0.0391123	0.0707421	0.00366829	0.0183382	3.3232	0.294257	0.0478892	0.00498254	0.00391477	0.228764	0.00548491	0.158217	0.0129749	0.0312315	0.0354653	0.00649081	0.0120262	0.0552766	0.00659111	0.00850864	0.0736031	0.0500025	372.054	96.3918	57.6958	4.77648	26.5531	716.083	71.0675	169.923
K	1900-01-01 22:00:00	29.7224	0.102867	0.131002	0.0238463	0.0584352	0.0388899	0.0900647	0.035192	0.0462158	0.0101276	0.00820273	0.00395054	0.0997765	0.00429606	0.0140318	0.0119205	0.0029607	0.00728348	0.0349524	0.0655168	0.0035312	0.0177702	2.91453	0.345148	0.0631734	0.00744485	0.00705732	0.226934	0.00405862	0.157212	0.0121926	0.0282915	0.0299841	0.0129852	0.0165768	0.0523482	0.00632342	0.00783635	0.0797057	0.0544802	356.368	105.01	55.3323	5.91664	32.1219	756.081	52.0661	222.194
K	1900-01-02	31.4142	0.0799915	0.118505	0.0290068	0.04708	0.0370514	0.0732813	0.0292829	0.0372763	0.00678242	0.00569018	0.00464507	0.0834477	0.00380069	0.0106826	0.00885048	0.00139285	0.00593645	0.0395389	0.0488686	0.0040665	0.0137185	2.64717	0.368897	0.0445233	0.00933545	0.00415999	0.261579	0.00696618	0.135793	0.00860622	0.0282902	0.0379988	0.0093605	0.00880669	0.0465774	0.00663621	0.00651569	0.0700353	0.0478727	420.776	106.707	61.0598	6.32986	36.5868	731.154	66.7438	208.104
K	1900-01-02 02:00:00	28.9306	0.0791579	0.109443	0.0256237	0.0423247	0.0340075	0.0789347	0.0228705	0.0341724	0.00643296	0.00726325	0.00401848	0.0599674	0.00360519	0.0108664	0.00653168	0.00213653	0.00512371	0.0267899	0.052594	0.00274486	0.0123776	2.37615	0.313779	0.0378001	0.00657004	0.00485683	0.238152	0	0.123525	0.0108994	0.028721	0.0342523	0.0100898	0.0107407	0.0398436	0.00440241	0.00610461	0.062092	0.0379386	322.576	99.4235	51.9229	5.12471	30.9069	676.525	45.9392	194.838
K	1900-01-02 04:00:00	31.2108	0.0910797	0.125446	0.0230872	0.046545	0.0354593	0.0899242	0.0235194	0.0420638	0.00769011	0.00821878	0.00511582	0.0735876	0.00411376	0.0142059	0.00824517	0.00256682	0.00695455	0.0292421	0.0643134	0.00300228	0.0174684	2.62485	0.361108	0.034093	0.00677152	0.0071239	0.259739	0.00461552	0.178424	0.0119877	0.0300539	0.0310379	0.0137242	0.00978734	0.0434428	0.0038972	0.00598249	0.0715075	0.0328723	339.937	102.015	55.2693	5.17766	30.6009	647.224	56.4061	180.676
K	1900-01-02 06:00:00	33.58	0.10805	0.130592	0.0298951	0.051189	0.0334382	0.0984296	0.0258741	0.0424655	0.00835884	0.0102087	0.0049036	0.0834193	0.00434112	0.0162347	0.00883708	0.0038761	0.00697559	0.0324844	0.0739402	0.00386081	0.0152491	3.50891	0.348486	0.0362472	0.00688242	0.00607363	0.257555	0.00816834	0.152699	0.0130656	0.0305252	0.0400393	0.0150612	0.0115979	0.0536974	0.00725829	0.00877705	0.0858861	0.0346837	304.84	109.741	49.126	3.77433	24.9859	758.206	50.6444	195.838
K	1900-01-02 08:00:00	31.9042	0.088605	0.115723	0.024593	0.0482374	0.0358239	0.0763511	0.0289594	0.044197	0.00845657	0.0055272	0.00344122	0.0969109	0.00445859	0.0132861	0.00814807	0.00279934	0.00710439	0.0387225	0.0769788	0.00325761	0.0192173	3.05401	0.31671	0.0328618	0.0046607	0.00665085	0.224815	0.00347701	0.12926	0.0111411	0.0309242	0.0315368	0.0107294	0.00869723	0.0495855	0.00582131	0.00730343	0.0706432	0.0246539	438.312	77.8934	45.4005	5.82838	29.256	646.383	65.1404	161.267
K	1900-01-02 10:00:00	33.5393	0.0915614	0.130195	0.0234352	0.0530337	0.0360802	0.087912	0.0269684	0.0439496	0.00761663	0.00581873	0.00385333	0.0874048	0.00406659	0.0136933	0.00859489	0.0043379	0.00903839	0.0363792	0.0650414	0.00429477	0.0183638	2.80549	0.293526	0.0275869	0.00690936	0.00521178	0.171641	0.00337437	0.0748359	0.0103351	0.0334278	0.0352863	0.0101695	0.00830853	0.0458843	0.00674738	0.00513655	0.0707971	0.0279294	349.006	86.9632	46.5966	3.97813	29.5928	650.652	79.0363	177.052
K	1900-01-02 12:00:00	32.6101	0.169141	0.153759	0.0242776	0.0762182	0.0350611	0.107677	0.0344395	0.0586452	0.0100443	0.0166883	0.00538432	0.11316	0.00294762	0.0210097	0.010704	0.00553901	0.00934744	0.0394011	0.0934307	0.00344595	0.0250871	3.9029	0.267288	0.0323597	0.0104474	0.00749293	0.184992	0.00484227	0.144966	0.0133097	0.0284035	0.0321403	0.00972359	0.0110987	0.0533819	0.0086477	0.0117169	0.100849	0.0531337	326.584	80.9619	42.1238	3.03856	31.0598	721.779	27.2703	179.962
S	12:00:00	31.914	0.133572	0.127456	0.0228126	0.0574347	0.0401633	0.101429	0.0246271	0.0404938	0.0082085	0.0111787	0.00496736	0.0796431	0.00333849	0.0138702	0.00629655	0.00240102	0.00321315	0.0273461	0.0768665	0.00336395	0.0246474	4.30733	0.259425	0.0376781	0.00661911	0.00578789	0.147344	0.002905	0.10153	0.00956189	0.0261221	0.018384	0.00923055	0.00904901	0.0440609	0.00450317	0.0123958	0.0877423	0.0294051	366.154	74.9118	45.7529	3.88556	32.711	676.54	14.3077	255.747
S	14:00:00	28.3247	0.0976226	0.13261	0.0305733	0.0587433	0.0400346	0.0972752	0.0274326	0.0462526	0.00871448	0.0106455	0.00564808	0.0928452	0.00346467	0.0160701	0.00685516	0.00444827	0.00426675	0.0333628	0.080266	0.00365341	0.024468	5.24433	0.287115	0.0388426	0.00482153	0.00671862	0.124865	0.00315547	0.102483	0.0125422	0.0255138	0.0151907	0.00759442	0.00822383	0.0363701	0.005264	0.0138349	0.0708439	0.021995	462.64	100.324	67.3905	5.4324	28.2506	770.743	32.4796	275.581
S	16:00:00	36.3594	0.0873256	0.128866	0.0247382	0.0457346	0.0413177	0.0821617	0.0291047	0.0422655	0.00854261	0.00657515	0.00687847	0.0845231	0.00421404	0.0109741	0.0061866	0.00185823	0.00619255	0.0342223	0.0649255	0.00223066	0.0216569	3.02368	0.457371	0.0391337	0.00494373	0.00681606	0.16667	0.00318129	0.136555	0.0196035	0.0232292	0.0212212	0.0116092	0.00673677	0.0367705	0.00537858	0.00721547	0.0628825	0.0346679	432.332	99.4585	64.0674	3.9431	37.5537	799.299	24.7079	275.703
S	18:00:00	36.9259	0.122965	0.151804	0.0248375	0.0645993	0.0370445	0.0877063	0.0295135	0.0435086	0.00934154	0.00936078	0.00509348	0.0924758	0.00358142	0.0149897	0.00914626	0.0022876	0.00410105	0.0328841	0.0783538	0.00277892	0.0266719	3.18227	0.347916	0.0406009	0.00690767	0.00781643	0.163446	0.00489416	0.105582	0.01236	0.0249269	0.0237089	0.0108524	0.00791459	0.0434902	0.00301845	0.0164762	0.0895087	0.0416107	350.198	83.8124	48.5849	4.2008	28.1966	789.342	12.0197	267.965
S	20:00:00	32.3668	0.0902123	0.101363	0.0192959	0.0542588	0.0369447	0.066178	0.0274073	0.0380593	0.00807765	0.00796861	0.00423598	0.0820409	0.00299925	0.0118019	0.00640057	0.0016852	0.00504024	0.0282569	0.0640844	0.00230245	0.0227293	3.43935	0.320052	0.0786944	0.00553818	0.00644876	0.149576	0.00370028	0.117418	0.0116869	0.0263587	0.0198783	0.0121618	0.0076484	0.0443419	0.00679674	0.0136011	0.0704705	0.0284235	488.785	96.5936	88.129	4.9933	35.3327	797.494	47.388	250.538
S	22:00:00	45.0864	0.11712	0.125463	0.0280928	0.0587637	0.0381145	0.0782563	0.0355504	0.051753	0.0116517	0.00912628	0.0100921	0.104088	0.00416831	0.0105353	0.00909654	0.00223274	0.00584573	0.0369623	0.0733766	0.00293189	0.0269286	4.03234	0.538974	0.0712945	0.00870346	0.00724917	0.235066	0.00379144	0.145966	0.019866	0.0235547	0.0274177	0.0136988	0.00992413	0.0521525	0.00696323	0.0146067	0.0796449	0.0437431	443.578	137.306	85.9388	7.09996	33.3462	990.337	63.0607	407.52
S	1900-01-01	16.5563	0.0465968	0.0793597	0.014746	0.0310693	0.036713	0.0507897	0.016758	0.0153138	0.0042584	0.00229411	0.00478502	0.0287815	0.00125211	0.00585887	0.00454329	0.00131166	0.00252202	0.0132431	0.0256106	0.00129854	0.00796421	1.21556	0.231477	0.0208469	0.00543901	0.00701119	0.105074	0.00210294	0.0542641	0.00605284	0.0323428	0.0164181	0.00684405	0.00465435	0.0258462	0.00243352	0.00318635	0.041171	0.0144948	169.136	43.4131	28.2413	2.8291	12.7502	340.041	20.1662	129.039
S	1900-01-01 02:00:00	40.9024	0.064221	0.0811151	0.020078	0.0355068	0.035265	0.0500061	0.020502	0.033048	0.00544025	0.00425953	0.00545667	0.0557691	0.00283022	0.00774385	0.00537647	0.00115888	0.00438623	0.029632	0.0513392	0.00229987	0.0169336	2.60106	0.427772	0.0473962	0.00381517	0.00555836	0.216949	0.00268049	0.114217	0.0134178	0.0263593	0.0221629	0.0102027	0.0048479	0.039802	0.00612602	0.00616176	0.0530363	0.0387651	399.825	94.9237	80.597	8.98081	40.6465	801.66	65.4183	326.34
S	1900-01-01 04:00:00	36.4934	0.0797206	0.106433	0.0190479	0.0461356	0.0361257	0.0726183	0.0222874	0.0326748	0.00697605	0.00596626	0.00554138	0.0659082	0.00349275	0.0124538	0.00565744	0.00183927	0.00433302	0.0245326	0.0592118	0.0029071	0.0178816	2.88796	0.322751	0.0398952	0.00577926	0.00630749	0.190702	0.00268782	0.0960684	0.0135262	0.0266734	0.0222661	0.0113403	0.00566667	0.0446589	0.00392701	0.0051711	0.0708728	0.0229808	350.736	87.5359	69.5167	5.33982	35.1502	788.275	47.1098	295.876
S	1900-01-01 06:00:00	39.6929	0.0843289	0.10635	0.0224923	0.0407669	0.0321678	0.0796117	0.0212468	0.0463582	0.00725389	0.006979	0.0067827	0.081044	0.00319501	0.0134329	0.00715601	0.00241482	0.00718023	0.0305823	0.0706411	0.00251664	0.0214433	3.47203	0.358339	0.0390183	0.00612109	0.00811899	0.201812	0.00251373	0.116853	0.0198433	0.0272099	0.0259242	0.0145516	0.00569491	0.0401357	0.00441809	0.00805916	0.0582062	0.0238866	298.632	87.8959	49.2258	3.99877	33.8722	803.748	54.6671	303.479
S	1900-01-01 08:00:00	39.4607	0.0902008	0.127295	0.025071	0.0496864	0.0367005	0.0850001	0.0281437	0.0491214	0.00879318	0.00773911	0.00724173	0.0894704	0.003627	0.013492	0.00846073	0.0014907	0.00458218	0.0357977	0.0795789	0.00281499	0.0235297	3.71264	0.409918	0.0393294	0.00661486	0.00543901	0.210198	0.00317505	0.142967	0.0183419	0.0236904	0.029747	0.0117695	0.00657931	0.0373235	0.00520502	0.0126982	0.0736269	0.0303387	510.813	114.998	71.4477	3.95749	30.9113	934.088	39.1065	321.511
S	1900-01-01 10:00:00	38.604	0.0881707	0.110669	0.0206009	0.0486905	0.0374161	0.0818777	0.0238347	0.0449053	0.0078123	0.00748939	0.00345874	0.0834309	0.00317477	0.0102708	0.00695053	0.00177235	0.00461572	0.035704	0.066487	0.00264887	0.0182258	3.24658	0.39099	0.0397704	0.00555676	0.00562327	0.183792	0.00273139	0.100102	0.0137176	0.0315845	0.0298445	0.0141934	0.00633225	0.0381256	0.0046529	0.00670078	0.0662661	0.031236	381.547	97.2304	53.8947	4.39908	33.7026	836.58	51.4739	310.901
S	1900-01-01 12:00:00	38.6383	0.180825	0.147202	0.0268397	0.0755707	0.0354297	0.109222	0.0312233	0.0559761	0.0100827	0.0184079	0.00541425	0.107473	0.00397525	0.0201958	0.00772517	0.00293161	0.00591981	0.0433849	0.109549	0.00303859	0.0312978	5.45175	0.298786	0.0401244	0.00703671	0.00619979	0.165142	0.00374724	0.0985879	0.0133478	0.0296	0.0321799	0.0101332	0.007873	0.0527427	0.00515088	0.0242532	0.111039	0.039059	392.391	87.3523	58.458	5.72513	36.2985	874.093	21.5311	289.28
S	1900-01-01 14:00:00	44.5338	0.155081	0.13301	0.0248453	0.070675	0.0372878	0.0928453	0.0357216	0.0647665	0.0142194	0.0134438	0.0085609	0.139251	0.00495901	0.0218444	0.011006	0.00309185	0.00589403	0.0491417	0.122866	0.00335992	0.0365272	6.66565	0.420606	0.0574018	0.00772922	0.00698524	0.186646	0.00479463	0.144044	0.0209339	0.0322048	0.0305062	0.0148985	0.00933151	0.0566282	0.00607106	0.0229262	0.10014	0.0332767	625.536	149.473	103.395	5.20847	43.6139	1226.66	25.4379	404.009
S	1900-01-01 16:00:00	39.1908	0.087505	0.0868527	0.0197228	0.0466918	0.0338498	0.0561111	0.0270822	0.0438524	0.00822967	0.00655727	0.00631333	0.0980362	0.00419845	0.0117336	0.00906728	0.00211244	0.00461229	0.0402976	0.0703727	0.00276713	0.0231255	3.1472	0.513623	0.0413442	0.00605018	0.00736595	0.204136	0.00359208	0.126798	0.0130456	0.0253827	0.0222576	0.0125715	0.00579445	0.0423854	0.00455273	0.0094783	0.0681771	0.032009	399.863	108.133	74.6775	5.15781	34.3843	851.206	43.568	315.352
S	1900-01-01 18:00:00	35.2432	0.117829	0.11407	0.0192756	0.0613487	0.0340767	0.0776603	0.0311205	0.0428465	0.00778568	0.00862346	0.00504281	0.0942125	0.00308665	0.0135096	0.00607045	0.00231295	0.00510796	0.0364776	0.0778386	0.00202412	0.0217023	3.42709	0.343575	0.0278455	0.00432314	0.00695747	0.162162	0.00413513	0.1191	0.0122241	0.027945	0.0235624	0.0124214	0.00832197	0.0400244	0.00616361	0.00954321	0.076707	0.0356351	284.533	65.3553	43.9434	3.45834	25.173	641.897	16.9043	216.475
S	1900-01-01 20:00:00	38.867	0.131992	0.14351	0.0421437	0.0674331	0.0321302	0.0998867	0.0381397	0.0587354	0.0106932	0.0181552	0.00602215	0.111172	0.00531506	0.0158118	0.0115865	0.00979574	0.00798425	0.0384346	0.0783427	0.00457665	0.0292239	4.6593	0.258067	0.0404129	0.00692801	0.00611454	0.121395	0.00530364	0.0997614	0.0146669	0.0245311	0.0200013	0.0134086	0.0182189	0.0490308	0.00924657	0.0182001	0.0887219	0.0484889	304.994	89.374	61.6161	4.91199	30.7158	798.744	56.1842	251.099
S	1900-01-01 22:00:00	37.291	0.103634	0.100481	0.0230688	0.0629698	0.0386399	0.0801986	0.0372178	0.0384078	0.00953496	0.00599116	0.00596387	0.0926547	0.00302436	0.0117352	0.00680855	0.00123371	0.0049493	0.0398411	0.0614496	0.00178043	0.0171696	3.94865	0.454561	0.0559219	0.00457257	0.00823728	0.199752	0.00396968	0.129921	0.016095	0.0257951	0.0232965	0.0126351	0.00930856	0.049624	0.00581435	0.013857	0.0764101	0.0304527	394.154	107.446	76.8442	5.65194	27.6316	759.612	46.0647	316.436
S	1900-01-02	44.7571	0.0765405	0.0925225	0.0204281	0.0472509	0.0358945	0.0641995	0.0232831	0.041123	0.00935749	0.00495588	0.00667129	0.0895367	0.00462101	0.00900534	0.00708395	0.001438	0.00504606	0.0336072	0.0545173	0.00232751	0.014438	3.7035	0.664369	0.0519109	0.00406073	0.00662913	0.270525	0.00457733	0.155864	0.0141326	0.0242477	0.0275113	0.0131564	0.00515082	0.0457652	0.00539542	0.0103516	0.0727483	0.0455947	512.298	128.797	99.6909	8.69997	45.5573	897.95	85.4805	366.933
S	1900-01-02 02:00:00	41.7372	0.0814327	0.0893431	0.0207647	0.0515098	0.0383342	0.0608342	0.025831	0.0423116	0.00740428	0.00597993	0.00642695	0.0718746	0.00420489	0.00944761	0.0080675	0.00154911	0.0044307	0.0350043	0.0541973	0.00256486	0.0141982	3.1451	0.534323	0.0445076	0.00605747	0.00665935	0.227433	0.00331787	0.150559	0.0163621	0.0288362	0.0310881	0.0137695	0.00715829	0.0409558	0.00544255	0.00671753	0.0654767	0.0479658	335.816	100.166	70.2357	5.71825	28.0778	821.479	52.0754	347.68
S	1900-01-02 04:00:00	54.9024	0.11672	0.100013	0.0237232	0.0593102	0.0352238	0.0730669	0.0354036	0.055753	0.0103018	0.00842045	0.00640332	0.107709	0.00617636	0.014453	0.00981335	0.00237946	0.00557722	0.0519789	0.0834544	0.00297432	0.0223117	5.00669	0.637923	0.0505344	0.00624552	0.00592942	0.316217	0.00570233	0.152445	0.0191834	0.0291286	0.0404161	0.0153761	0.00887528	0.0590805	0.00542504	0.0131173	0.0881859	0.0601499	445.518	122.66	95.0296	7.83429	53.0023	1056.98	90.8455	423.463
S	1900-01-02 06:00:00	47.5706	0.117839	0.136153	0.0343514	0.0618396	0.0375032	0.0951154	0.0289792	0.0594712	0.0120896	0.0137225	0.00603786	0.100624	0.00421964	0.0165597	0.00894494	0.00642827	0.00815756	0.04421	0.0834688	0.0037582	0.0234786	4.35676	0.368707	0.0437265	0.00901916	0.00803335	0.239427	0.00789081	0.127363	0.0159991	0.0331011	0.0328833	0.0136547	0.0148779	0.043644	0.00476819	0.0117302	0.0845849	0.0449474	341.503	107.667	65.2577	4.01691	45.4935	915.91	54.9003	362.914
S	1900-01-02 08:00:00	42.4801	0.0891997	0.0914768	0.0223795	0.0532071	0.0348879	0.0612597	0.0276577	0.0460258	0.00729609	0.00706447	0.00555801	0.0956752	0.00463711	0.0127072	0.00844792	0.00191994	0.00410441	0.0401767	0.0812269	0.0026748	0.0232363	3.33284	0.471371	0.0386204	0.006164	0.00638537	0.215718	0.00305836	0.140205	0.013965	0.0282074	0.0313983	0.0109348	0.00649906	0.0382354	0.00487283	0.00860445	0.0743374	0.0379066	554.143	126.586	85.1264	5.24225	33.7329	912.988	52.8528	324.803
S	1900-01-02 10:00:00	40.2505	0.0961568	0.0956612	0.0193823	0.0487292	0.0375787	0.0717139	0.0281856	0.0493315	0.00778431	0.00780912	0.00484065	0.0891145	0.00395189	0.012344	0.00707663	0.00206859	0.00446537	0.039799	0.0756543	0.00359378	0.0236	3.07975	0.441366	0.0344504	0.00639385	0.00690387	0.191245	0.00490296	0.0726977	0.0149477	0.0321659	0.0214992	0.0119288	0.00690861	0.0341365	0.00411196	0.00923327	0.0650555	0.0336967	413.874	105.915	59.1705	3.6929	37.2502	856.807	25.4174	325.606
S	1900-01-02 12:00:00	41.0262	0.176237	0.161266	0.0300821	0.0775744	0.0348201	0.11344	0.0331056	0.0610959	0.0105413	0.0183385	0.0058919	0.111607	0.00346605	0.0183303	0.0071905	0.00360626	0.00610516	0.0427659	0.102605	0.00358804	0.029157	5.52055	0.341511	0.0368644	0.00982006	0.00657956	0.158035	0.00321157	0.0596892	0.0143021	0.0266394	0.0279769	0.0133828	0.0084976	0.0461414	0.00511194	0.0199825	0.118372	0.0466879	410.463	107.181	65.778	4.60612	44.0471	880.521	22.9297	317.919
I	12:00:00	35.3004	0.13361	0.163189	0.0281322	0.0675031	0.0409643	0.107746	0.0242388	0.0546139	0.00872454	0.0152327	0.00460476	0.0716533	0.00325443	0.0137702	0.00774437	0.00310268	0.0048272	0.0272702	0.069169	0.00314616	0.0187932	4.43683	0.349652	0.0425248	0.00656505	0.00771668	0.178561	0.00322217	0.242446	0.0154516	0.0279222	0.0367986	0.0176341	0.00893903	0.0444951	0.0136926	0.0215228	0.0897651	0.0408217	281.994	57.6953	31.8933	4.29087	28.2841	565.829	36.5083	140.359
I	14:00:00	36.2471	0.147602	0.16537	0.0243884	0.0679532	0.0333506	0.113724	0.0284303	0.0648708	0.0102503	0.0185378	0.0046163	0.0875414	0.00543568	0.0153666	0.0086237	0.00349775	0.00726068	0.033087	0.0693068	0.00374338	0.0195755	4.55948	0.392482	0.0435273	0.00698611	0.00582268	0.202478	0.00355724	0.258786	0.0124435	0.0293939	0.0335557	0.0138601	0.00797456	0.0508227	0.00518129	0.0206422	0.0905901	0.0303349	404.108	96.7974	56.3667	4.22144	29.6798	685.366	47.5525	163.569
I	16:00:00	34.78	0.148331	0.148074	0.0264959	0.0712225	0.0445406	0.0862717	0.0251251	0.051543	0.00827991	0.0117423	0.00440024	0.062392	0.00318296	0.011173	0.00595693	0.00190809	0.00563003	0.0213145	0.0475527	0.00215599	0.0147459	2.93247	0.461454	0.0347811	0.0073326	0.00630248	0.217672	0.00499486	0.251639	0.011937	0.0262115	0.0310746	0.0174674	0.0100627	0.0427876	0.00564113	0.0123842	0.0851658	0.0346572	406.42	81.28	44.6691	4.88634	38.1651	578.728	38.3937	137.538
I	18:00:00	33.1642	0.125897	0.111557	0.0232197	0.0654057	0.0375107	0.0636421	0.026724	0.0478477	0.00865145	0.0115087	0.00474145	0.0739624	0.00345482	0.0100174	0.00640993	0.00226085	0.00446852	0.0236566	0.0563088	0.00204469	0.0176035	2.82143	0.406521	0.0352823	0.00429612	0.00674563	0.224871	0.00374357	0.281596	0.00956742	0.0269061	0.0279015	0.0113896	0.0089362	0.0417024	0.00674614	0.0189894	0.0823744	0.0337755	383.567	67.6218	45.5833	4.41472	30.6866	582.363	32.8863	125.053
I	20:00:00	32.5555	0.107439	0.100552	0.0240444	0.0611757	0.0333978	0.0585208	0.0295168	0.0432395	0.00798343	0.00852494	0.00458378	0.075186	0.00364762	0.0110755	0.00675698	0.00225444	0.00536338	0.0255886	0.0521269	0.00328914	0.0146365	3.66384	0.414594	0.106604	0.00579078	0.00717683	0.230143	0.00273371	0.274484	0.012841	0.0296157	0.0346114	0.0133917	0.0100631	0.046928	0.00495946	0.0191007	0.0623192	0.0329182	439.328	87.7972	55.2019	5.89276	28.0367	650.8	69.1728	147.565
I	22:00:00	33.6452	0.102549	0.0961394	0.0248645	0.0591895	0.0350879	0.0627899	0.0254865	0.0464636	0.009861	0.00792334	0.0040436	0.06878	0.0027712	0.00924911	0.00644119	0.00181392	0.00440432	0.0281295	0.0477666	0.00301662	0.0145086	3.22306	0.457505	0.0718641	0.00650772	0.00458731	0.235381	0.00462292	0.185155	0.0133914	0.0268905	0.0360148	0.0171907	0.00783959	0.0476088	0.00933489	0.0102848	0.0743118	0.0319564	358.558	93.0646	52.4188	6.79034	29.023	658.905	72.5804	182.6
I	1900-01-01	38.0929	0.0792698	0.0845324	0.0242305	0.0409375	0.0357654	0.0510527	0.0270731	0.0407521	0.00576248	0.0057539	0.00488383	0.087436	0.00329771	0.00994306	0.00618593	0.0014405	0.00320045	0.0430617	0.0710519	0.00309146	0.0231976	3.174	0.605441	0.0536045	0.00720675	0.00591312	0.276526	0	0.290043	0.0137521	0.0271666	0.0614156	0.0173963	0.00536627	0.043587	0.00439684	0.00711735	0.0644916	0.0334819	464.523	79.9865	61.2938	13.485	38.903	713.013	69.1311	193.303
I	1900-01-01 02:00:00	38.7098	0.0828863	0.123618	0.0343396	0.0421336	0.0352925	0.0886361	0.0277284	0.0511467	0.00745368	0.0087586	0.0042933	0.0648967	0.00334995	0.0147041	0.00758568	0.00283902	0.00458959	0.0283242	0.0494794	0.0036771	0.0143124	3.12226	0.410508	0.0505144	0.00702915	0.00598105	0.266734	0.00440153	0.170617	0.00989457	0.0301068	0.0281599	0.0140216	0.0132109	0.0560409	0.00574792	0.00945287	0.0742011	0.0341433	433.519	113.231	68.0069	8.33405	39.9346	802.555	133.333	208.938
I	1900-01-01 04:00:00	42.423	0.0846109	0.123286	0.0248065	0.0503465	0.0369326	0.0821797	0.0247221	0.0499987	0.00828194	0.00712502	0.00475764	0.0720869	0.00344989	0.0126965	0.00789721	0.00169962	0.00565431	0.029438	0.0619251	0.00266286	0.0130613	3.50065	0.452001	0.0570092	0.00798351	0.0054293	0.293129	0.00341016	0.233658	0.0151584	0.0258501	0.0354778	0.0177121	0.00894311	0.0509728	0.00412345	0.0103384	0.0723364	0.0203918	411.079	95.4325	55.3979	5.31168	37.6056	809.878	85.5084	191.471
I	1900-01-01 06:00:00	36.1994	0.0895012	0.133448	0.0247058	0.0401418	0.0372458	0.0905192	0.0224333	0.0570596	0.00704278	0.00757935	0.00412866	0.0715645	0.00377908	0.0138984	0.00765128	0.00263097	0.00546148	0.0282706	0.0648167	0.00302542	0.0157945	3.29369	0.379553	0.0474741	0.00710968	0.00653572	0.214456	0.0048067	0.171112	0.0133085	0.0258989	0.0373424	0.0153605	0.00803427	0.0460374	0.00576031	0.0109929	0.070685	0.0233988	337.008	72.669	44.5871	5.24287	28.6395	720.565	68.609	171.329
I	1900-01-01 08:00:00	31.3051	0.0980852	0.112694	0.0213439	0.044615	0.0353223	0.0766393	0.0208036	0.0464103	0.00764044	0.00831684	0.00498978	0.0627729	0.00248333	0.0109461	0.00639853	0.00193577	0.00583505	0.0290829	0.0580211	0.00289298	0.0159548	3.23564	0.397596	0.0409616	0.0036534	0.00682253	0.22209	0.00363742	0.231811	0.0108692	0.0279735	0.0337316	0.0147641	0.00885982	0.0442108	0.00577583	0.0109132	0.0723711	0.0153988	347.922	71.5061	43.8284	5.13529	23.2178	640.867	71.1622	145.104
I	1900-01-01 10:00:00	36.5456	0.138529	0.121537	0.0244046	0.0640952	0.040077	0.0743651	0.0252314	0.0501113	0.00719172	0.0127639	0.00438431	0.0806304	0.00374685	0.0134892	0.00831277	0.00204196	0.00612563	0.037797	0.0664716	0.00301313	0.0195146	3.45883	0.398267	0.038205	0.00382079	0.00685147	0.238754	0.00315403	0.141833	0.0175017	0.0264663	0.036446	0.0152714	0.00836433	0.0465307	0.00446328	0.0146192	0.0852438	0.0335838	359.174	86.1428	44.4222	6.44757	31.8392	627.993	90.4225	186.026
I	1900-01-01 12:00:00	38.5288	0.10868	0.121133	0.027046	0.0550625	0.0359678	0.0760566	0.0223862	0.0511694	0.00967701	0.0103863	0.00484566	0.0793205	0.00285488	0.0125835	0.00724988	0.00268689	0.0074181	0.0348528	0.0663514	0.00344018	0.0181195	3.31203	0.321998	0.0412519	0.00553182	0.00686375	0.191434	0.00438751	0.163897	0.0167893	0.0302957	0.0362107	0.0156933	0.00918012	0.0485775	0.0031475	0.0150759	0.0870937	0.0347774	326.948	78.3631	45.7265	3.79236	26.1712	679.969	42.906	200.304
I	1900-01-01 14:00:00	35.4095	0.117663	0.113144	0.0256324	0.0578016	0.035207	0.0726752	0.0263631	0.0480021	0.00783933	0.00987558	0.00543477	0.0815432	0.00332865	0.0124769	0.0065046	0.00285485	0.0058005	0.0334264	0.0645664	0.00295852	0.0171916	3.56381	0.369978	0.0343862	0.00702843	0.00673505	0.201087	0.00306224	0.134117	0.0140485	0.0288468	0.0296018	0.0126718	0.00938537	0.0556622	0.00571709	0.0165536	0.077093	0.0267073	365.413	111.187	59.6568	5.91653	29.9002	701.476	105.551	178.924
I	1900-01-01 16:00:00	32.9538	0.0944934	0.0728807	0.0214784	0.0546477	0.0350012	0.0445255	0.029205	0.0377327	0.00687304	0.00577463	0.0050037	0.0686603	0.00334764	0.00975391	0.00552474	0.00157131	0.0063447	0.027755	0.0419851	0.00280937	0.0114358	2.63271	0.457061	0.0312862	0.00447744	0.00821747	0.243399	0.00433467	0.23555	0.0122075	0.0258513	0.0312579	0.0169117	0.00854459	0.0378527	0.00410539	0.00754869	0.0699308	0.0287622	408.468	94.0129	52.9334	7.84367	40.7426	614.178	81.3283	144.564
I	1900-01-01 18:00:00	34.1485	0.124577	0.108392	0.0231095	0.0617263	0.0385815	0.0697688	0.0294426	0.0416095	0.00671764	0.0077925	0.00321743	0.0725217	0.00321367	0.0113619	0.0077435	0.00277478	0.0060821	0.0257322	0.0501208	0.00275958	0.0139572	2.78872	0.348518	0.0252971	0.00675682	0.00669342	0.213763	0.00267904	0.251616	0.0148321	0.0344994	0.0371187	0.0190412	0.0117358	0.0514583	0.00623445	0.0108647	0.0801752	0.0458373	382.093	71.4221	44.2412	5.23975	25.388	604.059	33.068	145.795
I	1900-01-01 20:00:00	36.5335	0.145758	0.162431	0.0513538	0.0792164	0.0341934	0.114076	0.0434182	0.0619378	0.012166	0.0148015	0.00741825	0.101897	0.00643954	0.0159016	0.0125219	0.00501697	0.00977265	0.0366635	0.0597994	0.00474689	0.0208154	4.90055	0.34016	0.0727746	0.0111104	0.00803373	0.223075	0.0111187	0.223702	0.0120564	0.0273533	0.0271517	0.0117345	0.0206832	0.0711557	0.0116268	0.0169216	0.0897626	0.0477026	406.256	137.946	65.4038	8.7794	22.992	766.463	89.7383	180.038
I	1900-01-01 22:00:00	42.8167	0.0930729	0.118536	0.0228477	0.0547787	0.0378501	0.0799007	0.0288824	0.0486779	0.00878553	0.00672165	0.00470584	0.080276	0.00389422	0.00815077	0.0088347	0.00146004	0.00638666	0.0368257	0.0463532	0.00420741	0.012369	3.93932	0.596606	0.0713677	0.00650252	0.00780567	0.331256	0.00443821	0.303033	0.0148576	0.0268153	0.0379467	0.0156256	0.0108925	0.054631	0.00501586	0.0112576	0.0713224	0.0506892	484.045	130.686	70.8719	7.62537	38.069	765.325	103.348	260.991
I	1900-01-02	37.8158	0.0749736	0.105625	0.0240038	0.0489026	0.0337455	0.0703317	0.0250203	0.0428943	0.00697591	0.004694	0.00453735	0.0677007	0.00319735	0.00919704	0.00706464	0.00189413	0.00401098	0.0329973	0.0392611	0.00200565	0.00924756	3.41122	0.579584	0.0476613	0.00757639	0.00555934	0.28884	0.00384062	0.291338	0.0118604	0.0224798	0.0344029	0.0141888	0.00759721	0.0504505	0.00357504	0.00930664	0.0676469	0.038451	457.567	117.368	62.2259	9.55001	34.2773	721.851	95.3946	209.418
I	1900-01-02 02:00:00	33.8065	0.0707772	0.0824298	0.01545	0.0455712	0.0344685	0.0625763	0.0212522	0.0350894	0.00577843	0.00388235	0.00528181	0.0505461	0.00312193	0.0071479	0.00538333	0.00104125	0.00506946	0.021411	0.0311374	0.00189431	0.00755092	2.53468	0.44457	0.0376846	0.00433398	0.0058917	0.241858	0.00357777	0.211056	0.00789893	0.0267588	0.0272153	0.0137525	0.00690028	0.0416467	0.00433651	0.00947455	0.0569477	0.0334359	376.412	85.6632	53.6185	7.50903	31.4417	559.771	94.564	167.223
I	1900-01-02 04:00:00	43.8677	0.0994605	0.089505	0.0222699	0.0551945	0.0340043	0.0709308	0.0242363	0.047425	0.00826568	0.00870059	0.00575634	0.0665875	0.00303942	0.0097792	0.00559326	0.00194633	0.00636522	0.0305222	0.0531679	0.00273297	0.0144732	3.26327	0.473278	0.0428754	0.00387191	0.00575553	0.322276	0.00422659	0.221235	0.0153558	0.0275921	0.0329584	0.0139512	0.0108815	0.0530921	0.00512529	0.0103007	0.0745877	0.0419455	367.751	82.9682	48.437	5.61066	33.6519	696.258	88.0517	194.931
I	1900-01-02 06:00:00	39.0193	0.0850679	0.0982007	0.0210255	0.0466345	0.0372592	0.070636	0.0225518	0.0419542	0.00764659	0.0077513	0.00421076	0.0604476	0.00327325	0.0111557	0.00518625	0.00246285	0.00470231	0.026897	0.0485811	0.00247546	0.0136835	3.0112	0.38709	0.0382662	0.00555539	0.0070813	0.252724	0.0034864	0.186932	0.0121071	0.0319115	0.0354981	0.015749	0.00763806	0.0416172	0.00435701	0.00976142	0.0764704	0.0217923	377.128	84.3449	49.9279	6.522	27.9946	688.311	67.4969	202.407
I	1900-01-02 08:00:00	26.8195	0.0778302	0.107504	0.0349642	0.0364238	0.0341672	0.0869108	0.02094	0.0317713	0.00782239	0.0096516	0.00546464	0.0417952	0.00314697	0.0107913	0.00603201	0.00607578	0.00505287	0.0167349	0.0369052	0.0034466	0.0103327	2.28648	0.192282	0.0247906	0.0100243	0.00802301	0.140889	0.00533618	0.117775	0.0113252	0.0327666	0.0262845	0.0142971	0.0118158	0.0340591	0.00620155	0.00743853	0.0664417	0.0196339	321.872	62.1415	41.9982	4.14138	20.5668	477.887	55.4052	145.357
I	1900-01-02 10:00:00	34.4044	0.0957291	0.132911	0.0361924	0.0526676	0.0357928	0.0878611	0.0238452	0.0498569	0.00941121	0.011761	0.00682994	0.0671565	0.00395812	0.0135287	0.00564001	0.00713422	0.00686228	0.0232499	0.058987	0.00361325	0.0179961	2.37662	0.243833	0.024272	0.00824146	0.00583853	0.163466	0.0068968	0.169096	0.0170317	0.0411938	0.0325487	0.0161449	0.0147494	0.0329816	0.00661469	0.0115187	0.071887	0.0296479	369.645	78.9697	49.5764	5.70699	30.355	591.997	57.2554	196.623
I	1900-01-02 12:00:00	37.3912	0.167583	0.206088	0.0474303	0.0734282	0.0374668	0.149246	0.0274777	0.0619731	0.0113972	0.0249696	0.0053032	0.0807938	0.0053671	0.0185001	0.0118976	0.00632477	0.00708048	0.0307965	0.0722674	0.00510153	0.0235636	4.06225	0.19894	0.0332092	0.0117221	0.00798213	0.163186	0.00439632	0.160435	0.00984128	0.0280374	0.0269554	0.0105384	0.016312	0.0532479	0.0057128	0.0208612	0.100972	0.0320446	394.734	78.7897	53.9682	5.3048	28.9625	620.809	28.2562	197.632
M	12:00:00	28.8458	0.139831	0.182912	0.0305831	0.0556102	0.0390099	0.126817	0.0267227	0.0640097	0.0106556	0.0132675	0.00488245	0.0784721	0.00356004	0.0169193	0.0106247	0.00577965	0.00604513	0.0294025	0.0792402	0.0050027	0.0239774	4.1164	0.205029	0.0475439	0.0070489	0.0132619	0.1378	0.00501036	0.072411	0.0136045	0.0302601	0.0219448	0.0127358	0.0097058	0.0542238	0.00583557	0.0156446	0.10431	0.0277545	268.875	108.366	37.8166	4.85694	33.7394	699.788	23.5524	290.787
M	14:00:00	34.2383	0.141243	0.13338	0.0260074	0.0670888	0.0339514	0.097367	0.0267016	0.0540071	0.0105578	0.0120944	0.00499907	0.101404	0.00482884	0.0181151	0.00835041	0.00331332	0.00533976	0.0421188	0.09309	0.003791	0.0235239	4.21628	0.290156	0.0481904	0.00778741	0.00905983	0.120093	0.00323856	0.079762	0.0148936	0.0283619	0.0290272	0.0114137	0.00739272	0.050167	0.00596797	0.0220251	0.0975542	0.0267951	410.611	142.803	59.5258	5.72325	40.4596	867.692	37.9289	305.93
M	16:00:00	36.8905	0.104422	0.103448	0.023298	0.0502149	0.0332689	0.0599554	0.0251248	0.0433054	0.0074378	0.00657503	0.00402172	0.0850241	0.00394349	0.0123717	0.00731454	0.00169987	0.00496465	0.0382895	0.0655316	0.00329058	0.0231608	3.03798	0.377432	0.04217	0.00673076	0.00529971	0.177625	0.00392908	0.133566	0.0104452	0.0234763	0.0294191	0.0109891	0.00802882	0.0421409	0.00569264	0.0101793	0.0863566	0.0233619	412.454	134.962	57.3704	5.65757	44.1313	825.609	25.8773	307.187
M	18:00:00	40.5692	0.171081	0.123724	0.0225452	0.071016	0.0367693	0.0784374	0.0351354	0.054977	0.00890605	0.00986718	0.00575103	0.100689	0.00368163	0.0148534	0.00846313	0.0031641	0.00661055	0.0439213	0.0777893	0.00363876	0.0266633	3.69701	0.396615	0.0454778	0.00378462	0.00610662	0.189984	0.00427078	0.151116	0.0108003	0.0271313	0.0334406	0.0127107	0.0110312	0.0584958	0.00629337	0.0162264	0.112168	0.0309593	444.925	149.486	65.7016	5.12966	46.603	966.64	31.6556	324.34
M	20:00:00	34.0987	0.11229	0.141604	0.0474101	0.0637645	0.036676	0.091144	0.0346651	0.0619511	0.0142441	0.0186629	0.00822999	0.0935116	0.00677916	0.017783	0.0102727	0.011585	0.00591964	0.0416063	0.0701288	0.00544279	0.0291816	3.67015	0.255074	0.0723435	0.00873784	0.00916046	0.138376	0.00982122	0.145576	0.0157249	0.0518734	0.0271561	0.0186659	0.0219718	0.0497971	0.00986006	0.0102695	0.0823697	0.0318771	448.256	141.086	72.7568	6.31684	39.8158	786.066	62.2334	291.658
M	22:00:00	29.6741	0.0969857	0.128393	0.0476073	0.0611513	0.0387754	0.0914992	0.038907	0.0523814	0.0108344	0.0171026	0.00760638	0.0757622	0.00612888	0.0129253	0.0138372	0.01259	0.00873587	0.0355075	0.0438898	0.00403504	0.0199814	2.73702	0.220211	0.0577187	0.0103822	0.00562938	0.173554	0.00982824	0.129012	0.0116957	0.0331203	0.0236417	0.0143619	0.0190049	0.050235	0.00933291	0.0087939	0.0790398	0.0373993	426.133	127.362	59.7812	6.50574	47.1388	682.626	54.9739	304.15
M	1900-01-01	33.9743	0.0752169	0.11589	0.0332808	0.0395334	0.0400059	0.0835382	0.0297755	0.0476007	0.00817194	0.00969589	0.00569525	0.0669202	0.00348223	0.0114551	0.00806453	0.00615252	0.00648144	0.0321183	0.0437861	0.00337096	0.0176499	2.70175	0.319815	0.0509831	0.0123257	0.00785558	0.222953	0.00907761	0.120927	0.010782	0.0450095	0.0249542	0.015809	0.0184384	0.0484691	0.00648357	0.00570243	0.0618917	0.0327279	427.562	125.845	63.8215	5.9453	44.8411	682.706	40.8176	291.114
M	1900-01-01 02:00:00	39.4102	0.0966155	0.140886	0.0394626	0.0510335	0.0374921	0.097581	0.0301723	0.0552025	0.00882658	0.0122155	0.00485095	0.0676851	0.00452014	0.0110583	0.00807818	0.00648498	0.00658596	0.0355057	0.0563807	0.00362658	0.0175565	2.92687	0.300968	0.0642574	0.0109961	0.00854063	0.259811	0.00668225	0.137424	0.0117603	0.0315165	0.0329526	0.0126363	0.0111323	0.0363064	0.00833243	0.00887339	0.0787167	0.0339286	413.417	134.803	61.7387	9.07651	49.5077	797.084	51.149	341.945
M	1900-01-01 04:00:00	38.8501	0.115031	0.188249	0.0508387	0.0500554	0.0330017	0.123972	0.0311707	0.0732389	0.0105538	0.0164999	0.00713634	0.078341	0.00648082	0.0136696	0.0129908	0.00873554	0.0087935	0.040042	0.0699824	0.00530712	0.0308189	3.37563	0.239837	0.0491757	0.0136664	0.0104106	0.185706	0.0123125	0.116656	0.0110354	0.0292	0.0254026	0.0105896	0.0136916	0.0432654	0.00988102	0.00967506	0.0928864	0.0320422	352.807	120.626	53.4074	6.49135	46.6894	769.88	48.3283	311.709
M	1900-01-01 06:00:00	39.2792	0.0940033	0.115334	0.021773	0.042885	0.0393233	0.0796178	0.0237906	0.0476469	0.00743763	0.00582089	0.00478157	0.0745856	0.00365201	0.0117524	0.00803062	0.002055	0.00547281	0.0316165	0.0633598	0.00274376	0.0199658	3.19861	0.311752	0.0457292	0.0038675	0.00635157	0.205264	0.00392591	0.126164	0.0138236	0.0300049	0.0347179	0.0111702	0.00803121	0.0343816	0.00508018	0.00855218	0.079474	0.0264806	345.612	110.139	45.8773	4.6449	38.0474	743.899	37.6327	313.071
M	1900-01-01 08:00:00	31.7548	0.0668014	0.0889843	0.0196196	0.0408564	0.0346634	0.0594079	0.0209743	0.0360059	0.0063829	0.00421952	0.00276172	0.060752	0.0034296	0.0108719	0.00478444	0.00193373	0.0044284	0.0239654	0.0532108	0.00215376	0.0172253	2.73725	0.270651	0.0321137	0.00672401	0.0058279	0.146055	0.00381785	0.126549	0.0104365	0.0296999	0.025396	0.0120806	0.00513655	0.0375701	0.00483844	0.00727304	0.0674625	0.0196813	380.986	90.1523	42.6947	5.92403	29.9844	628.764	30.2889	262.114
M	1900-01-01 10:00:00	36.7157	0.0619111	0.0929677	0.0172046	0.0391326	0.032716	0.0638698	0.0245055	0.0448367	0.00679392	0.00455182	0.00387343	0.0687188	0.00389138	0.0109535	0.00629492	0.00223586	0.00459567	0.0338192	0.0614166	0.00253496	0.0207141	3.39465	0.337922	0.035665	0.00691956	0.00730997	0.150538	0.00397635	0.105208	0.0108131	0.0290376	0.028309	0.0127121	0.00847426	0.0372448	0.00495197	0.00356679	0.0598777	0.021954	353.76	105.512	38.1097	5.14279	39.1568	668.058	25.5033	305.763
M	1900-01-01 12:00:00	34.4432	0.220225	0.183267	0.0520535	0.0765797	0.0358228	0.149292	0.0360588	0.0826072	0.0152019	0.0262377	0.00577773	0.1052	0.00490128	0.0222842	0.0114284	0.00910125	0.00835641	0.0502465	0.0938106	0.0078222	0.0325015	4.2358	0.196286	0.0403711	0.0137901	0.00694174	0.134481	0.00941073	0.0895792	0.00999726	0.0375579	0.0301796	0.0120954	0.0196892	0.0644587	0.00830583	0.0189471	0.128941	0.035993	395.932	106.638	50.4698	7.20567	47.9684	735.928	18.9861	295.223
M	1900-01-01 14:00:00	34.6768	0.109782	0.124964	0.0381639	0.0584062	0.0387391	0.090485	0.0342964	0.0631563	0.00911294	0.01233	0.00801904	0.0982103	0.00649887	0.0203499	0.00996917	0.00875309	0.00764077	0.0363042	0.0862965	0.00667246	0.0251825	3.80737	0.220727	0.0396349	0.00727606	0.00817328	0.104502	0.00676244	0.0741687	0.0121721	0.0326604	0.0178954	0.00984468	0.0131612	0.0496929	0.00720665	0.00927394	0.0771136	0.0247884	404.71	136.782	67.5385	4.84819	40.3559	743.04	59.3872	276.472
M	1900-01-01 16:00:00	32.8355	0.0938978	0.108699	0.0356311	0.0487384	0.0333817	0.0868371	0.0314412	0.0558547	0.0077609	0.0152032	0.00811233	0.0829553	0.00387135	0.0154754	0.0112522	0.00665961	0.00723564	0.0288719	0.0573116	0.00475482	0.0201119	2.58806	0.22659	0.0278938	0.00599639	0.00545723	0.139257	0.00811531	0.11246	0.0121537	0.0368181	0.0253457	0.0124169	0.0153738	0.0515494	0.00774615	0.00613944	0.0933575	0.0403974	387.273	129.82	60.505	4.55045	44.9545	726.145	26.8151	280.35
M	1900-01-01 18:00:00	35.5417	0.131787	0.132898	0.0488403	0.0623116	0.0359424	0.103662	0.0414496	0.0609937	0.00946649	0.0154815	0.00878723	0.0854716	0.00597677	0.0148809	0.0103383	0.00500498	0.00862207	0.042859	0.0631339	0.00449756	0.0206711	3.19156	0.230273	0.0399855	0.0113683	0.00655694	0.144357	0.0061138	0.126502	0.0104669	0.0315905	0.028119	0.0145606	0.0128375	0.0459517	0.00603918	0.0120957	0.0946247	0.036469	354.826	121.952	49.8902	6.72529	38.7312	782.113	29.0614	285.345
M	1900-01-01 20:00:00	34.271	0.151088	0.161666	0.0476928	0.0681078	0.0356542	0.12439	0.0501539	0.064	0.0123453	0.0183634	0.00775158	0.102434	0.00773198	0.0171788	0.0136369	0.00549381	0.0101826	0.046084	0.061222	0.0045382	0.0262327	4.30529	0.247214	0.0544817	0.0115943	0.0103629	0.138431	0.0110761	0.113854	0.0146538	0.0334571	0.0284475	0.00953929	0.0218372	0.0722546	0.0129821	0.0110118	0.100978	0.0435118	420.837	142.297	77.9958	6.84914	33.0545	822.827	61.3962	284.671
M	1900-01-01 22:00:00	37.4581	0.113371	0.165373	0.0524313	0.0556541	0.0352676	0.130471	0.0405142	0.0676685	0.0124837	0.0186731	0.0103266	0.100622	0.0063883	0.0175247	0.0144052	0.00977211	0.00723549	0.0482487	0.0598705	0.00481126	0.0226885	3.35449	0.345938	0.0740729	0.00828874	0.00795891	0.184393	0.00697418	0.108817	0.0139798	0.0374856	0.0263679	0.0198486	0.0199853	0.0576461	0.00923963	0.0124052	0.0794722	0.0424988	409.789	153.923	59.5946	5.97282	35.955	813.15	60.3078	386.821
M	1900-01-02	30.6212	0.0687299	0.0815155	0.0176364	0.0381048	0.0349123	0.0553849	0.0276134	0.0376996	0.00685787	0.00406962	0.00438582	0.0651693	0.00337611	0.009915	0.00709888	0.00149579	0.00489356	0.028447	0.0431329	0.00336936	0.0110147	2.79742	0.442098	0.048937	0.00568595	0.00740228	0.194188	0.00488955	0.121303	0.00825277	0.0293305	0.0279653	0.0135992	0.00738267	0.0353663	0.00612728	0.00452065	0.0614904	0.0328392	458.174	135.919	69.4695	8.37846	42.7216	658.416	53.2153	284.314
M	1900-01-02 02:00:00	40.0151	0.10746	0.145678	0.0518758	0.0568954	0.0400489	0.116548	0.0298585	0.0684632	0.0100188	0.013371	0.00959492	0.0727256	0.00452887	0.0158319	0.0109408	0.00966541	0.0086814	0.0326601	0.0523543	0.00772666	0.0200658	3.31491	0.296911	0.0386405	0.0118961	0.00644267	0.170516	0.00891063	0.141899	0.0138082	0.0316615	0.0268839	0.0143968	0.0197517	0.0534715	0.0113213	0.00902042	0.0761472	0.0513784	462.299	161.334	79.1532	6.11606	44.6823	818.556	56.3774	369.289
M	1900-01-02 04:00:00	41.5981	0.11526	0.141575	0.0439016	0.0631271	0.0391319	0.120445	0.0354896	0.0685504	0.0128523	0.0153595	0.00856575	0.0712581	0.00509763	0.0130671	0.00857669	0.00904595	0.00676231	0.0416741	0.0656096	0.00708717	0.0244223	3.81416	0.446195	0.0448764	0.0175877	0.00909154	0.222381	0.00853573	0.118171	0.0139962	0.0302987	0.0236993	0.0151535	0.014799	0.0509344	0.00871468	0.00795079	0.091617	0.0376176	355.67	129.304	52.1794	4.45726	39.0909	754.649	46.0066	325.519
M	1900-01-02 06:00:00	40.7155	0.104034	0.145461	0.0374919	0.0569107	0.0409968	0.103913	0.0338448	0.0649269	0.011737	0.0163775	0.00665061	0.0757915	0.00633049	0.0126534	0.0099708	0.00866925	0.00905829	0.0414016	0.0594805	0.00498973	0.0196075	3.42067	0.244781	0.0417992	0.0114282	0.00591211	0.154805	0.00871771	0.115104	0.0159871	0.0405418	0.0368885	0.0148757	0.0221589	0.0450022	0.00688173	0.0101968	0.0914499	0.0330361	396.145	106.426	54.0935	4.60174	45.1349	693.753	43.4755	327.698
M	1900-01-02 08:00:00	34.736	0.0841382	0.103711	0.0310137	0.0444872	0.0263798	0.0909276	0.0246027	0.0545932	0.0097722	0.0139051	0.00268462	0.0642984	0.00398436	0.0135861	0.0104101	0.00611919	0.00819724	0.0356964	0.0470893	0.00373981	0.0183261	2.61402	0.170731	0.0309327	0.00600856	0.00702349	0.125528	0.00908028	0.0855782	0.0107975	0.0269607	0.0197727	0.0100707	0.013329	0.0393627	0.00732808	0.00935954	0.0725637	0.0274537	354.96	97.1052	47.3437	5.9109	32.5867	596.76	38.0598	269.21
M	1900-01-02 10:00:00	39.1902	0.0958081	0.142798	0.0472764	0.049047	0.0345108	0.112178	0.0318092	0.0552306	0.0107413	0.0152174	0.00508556	0.0619447	0.0052936	0.0128203	0.00842626	0.00664273	0.00430078	0.0354339	0.06024	0.00407942	0.0208032	2.96153	0.247439	0.046766	0.00863621	0.00710135	0.155352	0.0511797	0.102913	0.00957857	0.0217032	0.0219898	0.00852206	0.0116766	0.0561912	0.0181721	0.00989657	0.0837076	0.0337729	348.143	107.509	50.1126	3.85741	44.4489	661.87	34.0156	327.342
M	1900-01-02 12:00:00	38.3653	0.162669	0.151273	0.023106	0.056104	0.0379508	0.122384	0.0286924	0.050225	0.0090811	0.0124393	0.0047845	0.0901089	0.00482055	0.0224149	0.00930878	0.0033919	0.0059844	0.0349198	0.082557	0.0038068	0.0219962	5.723	0.195199	0.0265366	0.0044863	0.00595582	0.110118	0.00354142	0.078961	0.00838744	0.0265009	0.0230725	0.0140556	0.0105707	0.0422594	0.0048973	0.01583	0.102899	0.027979	294.576	99.4731	40.9012	4.50479	37.3377	652.813	15.1211	276.246
[truncated: 123 more columns]
